# Supplementary material for: Dichlorido[2,2′-(oxydimethyl­ene)dipyridine]zinc(II)
Source: Acta Crystallogr Sect E Struct Rep Online. 2008 Oct 31;64(Pt 11):m1468. doi: 10.1107/S1600536808034600 (PMC2959519; doi:10.1107/S1600536808034600)
Supplement: Supplementary file 1 [file e-64-m1468-sup1.cif]

##############################################################################
###                                                                        ###
###        Electronic paper (Acta Crystallographica Section E)             ###
###                                                                        ###
##############################################################################
#                                                                            #
# This CIF contains the data in a paper accepted for publication in Acta     #
# Crystallographica Section E. It conforms to the requirements of Notes      #
# for Authors for Section E, and has been peer reviewed under the auspices   #
# of the IUCr Commission on Journals.                                        #
#                                                                            #
# Full details of the Crystallographic Information File format               #
# are given in the paper "The Crystallographic Information File (CIF):       #
# a New Standard Archive File for Crystallography" by S. R. Hall, F. H.      #
# Allen and I. D. Brown [Acta Cryst. (1991), A47, 655-685].                  #
#                                                                            #
# The current version of the core CIF dictionary is obtainable from          #
# ftp://ftp.iucr.org/pub/cif_core.dic. The current version number is 2.4.    #
#                                                                            #
# Software is freely available for graphical display of the structure(s) in  #
# this CIF.  For information consult the CIF home page http://www.iucr.org/  #
# cif/home.html                                                              #
#                                                                            #
# This file may be used for bona fide research purposes within the           #
# scientific community so long as proper attribution is given to the journal # 
# article from which it was obtained.                                        #
#                                                                            #
##############################################################################
                                             
data_I
_audit_creation_method     SHELXL-97
_chemical_name_systematic
;
Dichlorido[2,2'-(oxydimethylene)dipyridine]zinc(II)
;
_chemical_name_common     ?
_chemical_formula_moiety     'C12 H12 Cl2 N2 O Zn'
_chemical_formula_sum     'C12 H12 Cl2 N2 O Zn'
_chemical_formula_iupac     '[Zn Cl2 (C12 H12 N2 O)]'
_chemical_formula_weight     336.51
_chemical_melting_point     ?
_symmetry_cell_setting     'Monoclinic'
_symmetry_space_group_name_H-M     'P 21/c'
_symmetry_space_group_name_Hall     '-P 2ybc'
loop_
    _symmetry_equiv_pos_as_xyz
    'x, y, z'
    '-x, y+1/2, -z+1/2'
    '-x, -y, -z'
    'x, -y-1/2, z-1/2'
_cell_length_a     8.0874(12)
_cell_length_b     12.5013(18)
_cell_length_c     15.6210(16)
_cell_angle_alpha     90.00
_cell_angle_beta     121.180(11)
_cell_angle_gamma     90.00
_cell_volume     1351.2(3)
_cell_formula_units_Z     4
_cell_measurement_reflns_used     3915
_cell_measurement_theta_min     2.944
_cell_measurement_theta_max     28.054
_cell_measurement_temperature     298(2)
_exptl_crystal_description     block
_exptl_crystal_colour     colorless
_exptl_crystal_size_max     0.40
_exptl_crystal_size_mid     0.32
_exptl_crystal_size_min     0.13
_exptl_crystal_density_diffrn     1.654
_exptl_crystal_density_meas     ?
_exptl_crystal_density_method     'not measured'
_exptl_crystal_F_000     680
_exptl_absorpt_coefficient_mu     2.200
_exptl_absorpt_correction_type     multi-scan
_exptl_absorpt_process_details     '(<i>SADABS</i>; Sheldrick, 1996)'
_exptl_absorpt_correction_T_min     0.466
_exptl_absorpt_correction_T_max     0.751
_exptl_special_details
;
;
_diffrn_ambient_temperature     298(2)
_diffrn_radiation_type     MoK\a
_diffrn_radiation_wavelength     0.71073
_diffrn_radiation_source     'fine-focus sealed tube'
_diffrn_radiation_monochromator     graphite
_diffrn_measurement_device_type     'Bruker SMART APEX CCD'
_diffrn_measurement_method     '\f and \w'
_diffrn_detector_area_resol_mean     ?
_diffrn_reflns_number     5529
_diffrn_reflns_av_R_equivalents     0.0241
_diffrn_reflns_av_sigmaI/netI     0.0275
_diffrn_reflns_theta_min     2.23
_diffrn_reflns_theta_max     25.02
_diffrn_reflns_theta_full     25.02
_diffrn_measured_fraction_theta_max     0.999
_diffrn_measured_fraction_theta_full     0.999
_diffrn_reflns_limit_h_min     -8
_diffrn_reflns_limit_h_max     9
_diffrn_reflns_limit_k_min     -14
_diffrn_reflns_limit_k_max     8
_diffrn_reflns_limit_l_min     -17
_diffrn_reflns_limit_l_max     18
_diffrn_standards_number     ?
_diffrn_standards_interval_count     ?
_diffrn_standards_interval_time     ?
_diffrn_standards_decay_%     ?
_refine_special_details
;
Refinement of <i>F</i>^2^ against ALL reflections. The weighted <i>R</i>-factor
<i>wR</i> and goodness of fit <i>S</i> are based on <i>F</i>^2^, conventional
<i>R</i>-factors <i>R</i> are based on <i>F</i>, with <i>F</i> set to zero for
negative <i>F</i>^2^. The threshold expression of <i>F</i>^2^ >
\s(<i>F</i>^2^) is used only for calculating <i>R</i>-factors(gt) <i>etc</i>.
and is not relevant to the choice of reflections for refinement.
<i>R</i>-factors based on <i>F</i>^2^ are statistically about twice as large
as those based on <i>F</i>, and <i>R</i>- factors based on ALL data will be
even larger.
;
_reflns_number_total     2388
_reflns_number_gt     2158
_reflns_threshold_expression     I>2\s(I)
_refine_ls_structure_factor_coef     Fsqd
_refine_ls_matrix_type     full
_refine_ls_R_factor_all     0.0294
_refine_ls_R_factor_gt     0.0261
_refine_ls_wR_factor_gt     0.0669
_refine_ls_wR_factor_ref     0.0685
_refine_ls_goodness_of_fit_ref     1.051
_refine_ls_restrained_S_all     1.051
_refine_ls_number_reflns     2388
_refine_ls_number_parameters     163
_refine_ls_number_restraints     0
_refine_ls_hydrogen_treatment     constr
_refine_ls_weighting_scheme     calc
_refine_ls_weighting_details
         'calc w=1/[\s^2^(Fo^2^)+(0.0373P)^2^+0.2883P] where P=(Fo^2^+2Fc^2^)/3'
_atom_sites_solution_hydrogens     geom
_atom_sites_solution_primary     direct
_atom_sites_solution_secondary     difmap
_refine_ls_shift/su_max     0.001
_refine_ls_shift/su_mean     0.000
_refine_diff_density_max     0.514
_refine_diff_density_min     -0.353
_refine_ls_extinction_method     none
_refine_ls_extinction_coef     ?
loop_
    _atom_type_symbol
    _atom_type_description
    _atom_type_scat_dispersion_real
    _atom_type_scat_dispersion_imag
    _atom_type_scat_source
    'C' 'C' 0.0033 0.0016
                         'International Tables Vol C Tables 4.2.6.8 and 6.1.1.4'
    'H' 'H' 0.0000 0.0000
                         'International Tables Vol C Tables 4.2.6.8 and 6.1.1.4'
    'N' 'N' 0.0061 0.0033
                         'International Tables Vol C Tables 4.2.6.8 and 6.1.1.4'
    'O' 'O' 0.0106 0.0060
                         'International Tables Vol C Tables 4.2.6.8 and 6.1.1.4'
    'Zn' 'Zn' 0.2839 1.4301
                         'International Tables Vol C Tables 4.2.6.8 and 6.1.1.4'
    'Cl' 'Cl' 0.1484 0.1585
                         'International Tables Vol C Tables 4.2.6.8 and 6.1.1.4'
_computing_data_collection     'SMART (Bruker, 1997)'
_computing_cell_refinement     'SAINT (Bruker, 1997)'
_computing_data_reduction     'SAINT (Bruker, 1997)'
_computing_structure_solution     'SHELXS97  (Sheldrick, 2008)'
_computing_structure_refinement     'SHELXL97 (Sheldrick, 2008)'
_computing_molecular_graphics     'SHELXTL (Sheldrick, 2008)'
_computing_publication_material     'SHELXTL (Sheldrick, 2008)'
loop_
    _atom_site_type_symbol
    _atom_site_label
    _atom_site_fract_x
    _atom_site_fract_y
    _atom_site_fract_z
    _atom_site_U_iso_or_equiv
    _atom_site_adp_type
    _atom_site_calc_flag
    _atom_site_refinement_flags
    _atom_site_occupancy
    _atom_site_disorder_assembly
    _atom_site_disorder_group
    C C1 0.4107(3) 0.83139(18) -0.04103(18) 0.0431(5) Uani d . 1 . .
    C C2 0.2717(3) 0.9110(2) -0.0806(2) 0.0609(7) Uani d . 1 . .
    H H2 0.2077 0.9271 -0.1485 0.073 Uiso calc R 1 . .
    C C3 0.4597(4) 0.8595(2) 0.1155(2) 0.0560(6) Uani d . 1 . .
    H H3 0.5236 0.8417 0.1831 0.067 Uiso calc R 1 . .
    C C4 0.3238(4) 0.9395(2) 0.0809(3) 0.0687(8) Uani d . 1 . .
    H H4 0.2964 0.9752 0.1243 0.082 Uiso calc R 1 . .
    C C5 0.2299(4) 0.9658(2) -0.0178(3) 0.0698(8) Uani d . 1 . .
    H H5 0.1384 1.0203 -0.0425 0.084 Uiso calc R 1 . .
    C C6 0.4609(3) 0.7685(2) -0.10595(18) 0.0503(6) Uani d . 1 . .
    H H6A 0.3458 0.7537 -0.1702 0.060 Uiso calc R 1 . .
    H H6B 0.5515 0.8079 -0.1171 0.060 Uiso calc R 1 . .
    C C7 0.6087(3) 0.59950(19) -0.09923(16) 0.0460(5) Uani d . 1 . .
    H H7A 0.6875 0.6357 -0.1205 0.055 Uiso calc R 1 . .
    H H7B 0.4990 0.5673 -0.1575 0.055 Uiso calc R 1 . .
    C C8 0.7246(3) 0.51540(18) -0.02358(16) 0.0397(5) Uani d . 1 . .
    C C9 0.7807(3) 0.4226(2) -0.05024(19) 0.0495(6) Uani d . 1 . .
    H H9 0.7444 0.4107 -0.1165 0.059 Uiso calc R 1 . .
    C C10 0.8902(4) 0.3486(2) 0.0219(2) 0.0537(6) Uani d . 1 . .
    H H10 0.9305 0.2863 0.0054 0.064 Uiso calc R 1 . .
    C C11 0.9394(3) 0.36760(19) 0.1189(2) 0.0508(6) Uani d . 1 . .
    H H11 1.0125 0.3182 0.1690 0.061 Uiso calc R 1 . .
    C C12 0.8788(3) 0.46096(18) 0.14068(18) 0.0456(5) Uani d . 1 . .
    H H12 0.9123 0.4736 0.2064 0.055 Uiso calc R 1 . .
    Cl Cl1 0.71768(8) 0.63978(5) 0.25220(4) 0.04925(16) Uani d . 1 . .
    Cl Cl2 0.98849(8) 0.77735(5) 0.14453(5) 0.05218(16) Uani d . 1 . .
    N N1 0.5035(3) 0.80611(14) 0.05554(14) 0.0426(4) Uani d . 1 . .
    N N2 0.7730(2) 0.53478(14) 0.07069(13) 0.0386(4) Uani d . 1 . .
    O O1 0.5448(3) 0.67253(13) -0.05431(12) 0.0539(4) Uani d . 1 . .
    Zn Zn1 0.71979(3) 0.686250(19) 0.111610(17) 0.03705(11) Uani d . 1 . .
loop_
    _atom_site_aniso_label
    _atom_site_aniso_U_11
    _atom_site_aniso_U_22
    _atom_site_aniso_U_33
    _atom_site_aniso_U_12
    _atom_site_aniso_U_13
    _atom_site_aniso_U_23
    C1 0.0374(11) 0.0391(12) 0.0482(14) -0.0003(9) 0.0189(10) 0.0079(10)
    C2 0.0492(14) 0.0550(15) 0.0680(17) 0.0116(12) 0.0229(13) 0.0196(14)
    C3 0.0644(15) 0.0483(14) 0.0592(16) 0.0069(12) 0.0346(13) -0.0003(12)
    C4 0.0747(18) 0.0504(16) 0.094(2) 0.0070(14) 0.0533(18) -0.0080(16)
    C5 0.0595(16) 0.0487(15) 0.104(2) 0.0156(13) 0.0439(17) 0.0120(16)
    C6 0.0497(13) 0.0538(14) 0.0417(13) 0.0048(11) 0.0196(10) 0.0125(11)
    C7 0.0496(12) 0.0524(14) 0.0371(12) -0.0020(11) 0.0232(10) -0.0055(11)
    C8 0.0393(11) 0.0425(12) 0.0393(12) -0.0079(9) 0.0217(9) -0.0068(10)
    C9 0.0547(13) 0.0495(14) 0.0519(14) -0.0101(11) 0.0329(12) -0.0153(12)
    C10 0.0568(14) 0.0395(12) 0.0784(19) -0.0017(11) 0.0444(14) -0.0067(13)
    C11 0.0491(13) 0.0425(13) 0.0603(16) 0.0047(10) 0.0281(12) 0.0069(11)
    C12 0.0471(12) 0.0437(13) 0.0430(13) 0.0021(10) 0.0213(10) 0.0012(10)
    Cl1 0.0624(3) 0.0501(3) 0.0403(3) -0.0039(3) 0.0301(3) 0.0019(3)
    Cl2 0.0507(3) 0.0541(3) 0.0561(4) -0.0081(3) 0.0307(3) -0.0034(3)
    N1 0.0420(10) 0.0387(10) 0.0445(11) 0.0025(8) 0.0206(9) 0.0011(8)
    N2 0.0419(9) 0.0362(9) 0.0380(10) -0.0004(7) 0.0208(8) -0.0025(8)
    O1 0.0673(10) 0.0512(10) 0.0332(9) 0.0166(8) 0.0190(8) 0.0023(7)
    Zn1 0.04082(16) 0.03641(17) 0.03043(17) 0.00126(10) 0.01599(12) -0.00073(10)
_geom_special_details
;
All e.s.d.'s (except the e.s.d. in the dihedral angle between two l.s. planes)
are estimated using the full covariance matrix. The cell e.s.d.'s are taken
into account individually in the estimation of e.s.d.'s in distances, angles
and torsion angles; correlations between e.s.d.'s in cell parameters are only
used when they are defined by crystal symmetry. An approximate (isotropic)
treatment of cell e.s.d.'s is used for estimating e.s.d.'s involving l.s.
planes.
;
loop_
    _geom_bond_atom_site_label_1
    _geom_bond_atom_site_label_2
    _geom_bond_site_symmetry_2
    _geom_bond_distance
    _geom_bond_publ_flag
    C1 N1 . 1.329(3) ?
    C1 C2 . 1.384(3) ?
    C1 C6 . 1.496(3) ?
    C2 C5 . 1.375(4) ?
    C2 H2 . 0.9300 ?
    C3 N1 . 1.339(3) ?
    C3 C4 . 1.373(4) ?
    C3 H3 . 0.9300 ?
    C4 C5 . 1.360(4) ?
    C4 H4 . 0.9300 ?
    C5 H5 . 0.9300 ?
    C6 O1 . 1.409(3) ?
    C6 H6A . 0.9700 ?
    C6 H6B . 0.9700 ?
    C7 O1 . 1.403(3) ?
    C7 C8 . 1.494(3) ?
    C7 H7A . 0.9700 ?
    C7 H7B . 0.9700 ?
    C8 N2 . 1.336(3) ?
    C8 C9 . 1.386(3) ?
    C9 C10 . 1.370(4) ?
    C9 H9 . 0.9300 ?
    C10 C11 . 1.373(4) ?
    C10 H10 . 0.9300 ?
    C11 C12 . 1.375(3) ?
    C11 H11 . 0.9300 ?
    C12 N2 . 1.346(3) ?
    C12 H12 . 0.9300 ?
    Cl1 Zn1 . 2.2803(6) Y
    Cl2 Zn1 . 2.2642(7) Y
    N1 Zn1 . 2.1178(18) Y
    N2 Zn1 . 2.1128(18) Y
    O1 Zn1 . 2.2252(16) Y
loop_
    _geom_angle_atom_site_label_1
    _geom_angle_atom_site_label_2
    _geom_angle_atom_site_label_3
    _geom_angle_site_symmetry_1
    _geom_angle_site_symmetry_3
    _geom_angle
    _geom_angle_publ_flag
    N1 C1 C2 . . 121.9(2) ?
    N1 C1 C6 . . 116.90(19) ?
    C2 C1 C6 . . 121.2(2) ?
    C5 C2 C1 . . 118.8(3) ?
    C5 C2 H2 . . 120.6 ?
    C1 C2 H2 . . 120.6 ?
    N1 C3 C4 . . 122.4(3) ?
    N1 C3 H3 . . 118.8 ?
    C4 C3 H3 . . 118.8 ?
    C5 C4 C3 . . 119.1(3) ?
    C5 C4 H4 . . 120.5 ?
    C3 C4 H4 . . 120.5 ?
    C4 C5 C2 . . 119.3(2) ?
    C4 C5 H5 . . 120.4 ?
    C2 C5 H5 . . 120.4 ?
    O1 C6 C1 . . 106.18(18) ?
    O1 C6 H6A . . 110.5 ?
    C1 C6 H6A . . 110.5 ?
    O1 C6 H6B . . 110.5 ?
    C1 C6 H6B . . 110.5 ?
    H6A C6 H6B . . 108.7 ?
    O1 C7 C8 . . 107.76(17) ?
    O1 C7 H7A . . 110.2 ?
    C8 C7 H7A . . 110.2 ?
    O1 C7 H7B . . 110.2 ?
    C8 C7 H7B . . 110.2 ?
    H7A C7 H7B . . 108.5 ?
    N2 C8 C9 . . 121.9(2) ?
    N2 C8 C7 . . 116.73(19) ?
    C9 C8 C7 . . 121.4(2) ?
    C10 C9 C8 . . 119.4(2) ?
    C10 C9 H9 . . 120.3 ?
    C8 C9 H9 . . 120.3 ?
    C9 C10 C11 . . 119.0(2) ?
    C9 C10 H10 . . 120.5 ?
    C11 C10 H10 . . 120.5 ?
    C10 C11 C12 . . 118.9(2) ?
    C10 C11 H11 . . 120.5 ?
    C12 C11 H11 . . 120.5 ?
    N2 C12 C11 . . 122.6(2) ?
    N2 C12 H12 . . 118.7 ?
    C11 C12 H12 . . 118.7 ?
    C1 N1 C3 . . 118.5(2) ?
    C1 N1 Zn1 . . 119.86(15) ?
    C3 N1 Zn1 . . 121.64(17) ?
    C8 N2 C12 . . 118.13(19) ?
    C8 N2 Zn1 . . 120.46(14) ?
    C12 N2 Zn1 . . 120.81(15) ?
    C7 O1 C6 . . 117.43(18) ?
    C7 O1 Zn1 . . 117.11(13) ?
    C6 O1 Zn1 . . 115.38(14) ?
    N2 Zn1 N1 . . 139.71(7) n
    N2 Zn1 O1 . . 71.63(6) n
    N1 Zn1 O1 . . 71.44(7) n
    N2 Zn1 Cl2 . . 101.41(5) n
    N1 Zn1 Cl2 . . 103.18(5) n
    O1 Zn1 Cl2 . . 105.09(5) n
    N2 Zn1 Cl1 . . 99.63(5) n
    N1 Zn1 Cl1 . . 99.33(6) n
    O1 Zn1 Cl1 . . 141.69(5) n
    Cl2 Zn1 Cl1 . . 113.22(3) n
loop_
    _geom_torsion_atom_site_label_1
    _geom_torsion_atom_site_label_2
    _geom_torsion_atom_site_label_3
    _geom_torsion_atom_site_label_4
    _geom_torsion_site_symmetry_1
    _geom_torsion_site_symmetry_2
    _geom_torsion_site_symmetry_3
    _geom_torsion_site_symmetry_4
    _geom_torsion
    _geom_torsion_publ_flag
    N1 C1 C2 C5 . . . . 0.5(4) ?
    C6 C1 C2 C5 . . . . 179.5(2) ?
    N1 C3 C4 C5 . . . . 0.0(4) ?
    C3 C4 C5 C2 . . . . 0.7(4) ?
    C1 C2 C5 C4 . . . . -0.9(4) ?
    N1 C1 C6 O1 . . . . 20.9(3) ?
    C2 C1 C6 O1 . . . . -158.1(2) ?
    O1 C7 C8 N2 . . . . -11.5(3) ?
    O1 C7 C8 C9 . . . . 169.19(19) ?
    N2 C8 C9 C10 . . . . -0.5(3) ?
    C7 C8 C9 C10 . . . . 178.7(2) ?
    C8 C9 C10 C11 . . . . 0.9(3) ?
    C9 C10 C11 C12 . . . . -0.6(3) ?
    C10 C11 C12 N2 . . . . -0.1(4) ?
    C2 C1 N1 C3 . . . . 0.2(3) ?
    C6 C1 N1 C3 . . . . -178.8(2) ?
    C2 C1 N1 Zn1 . . . . -178.39(17) ?
    C6 C1 N1 Zn1 . . . . 2.6(3) ?
    C4 C3 N1 C1 . . . . -0.5(4) ?
    C4 C3 N1 Zn1 . . . . 178.1(2) ?
    C9 C8 N2 C12 . . . . -0.2(3) ?
    C7 C8 N2 C12 . . . . -179.44(19) ?
    C9 C8 N2 Zn1 . . . . 171.03(15) ?
    C7 C8 N2 Zn1 . . . . -8.2(2) ?
    C11 C12 N2 C8 . . . . 0.5(3) ?
    C11 C12 N2 Zn1 . . . . -170.71(17) ?
    C8 C7 O1 C6 . . . . 169.28(19) ?
    C8 C7 O1 Zn1 . . . . 25.3(2) ?
    C1 C6 O1 C7 . . . . -178.79(18) ?
    C1 C6 O1 Zn1 . . . . -34.2(2) ?
    C8 N2 Zn1 N1 . . . . 40.8(2) ?
    C12 N2 Zn1 N1 . . . . -148.24(15) ?
    C8 N2 Zn1 O1 . . . . 16.36(15) ?
    C12 N2 Zn1 O1 . . . . -172.68(17) ?
    C8 N2 Zn1 Cl2 . . . . -85.92(15) ?
    C12 N2 Zn1 Cl2 . . . . 85.04(16) ?
    C8 N2 Zn1 Cl1 . . . . 157.83(14) ?
    C12 N2 Zn1 Cl1 . . . . -31.21(16) ?
    C1 N1 Zn1 N2 . . . . -40.5(2) ?
    C3 N1 Zn1 N2 . . . . 140.93(17) ?
    C1 N1 Zn1 O1 . . . . -16.06(16) ?
    C3 N1 Zn1 O1 . . . . 165.40(19) ?
    C1 N1 Zn1 Cl2 . . . . 85.67(16) ?
    C3 N1 Zn1 Cl2 . . . . -92.87(18) ?
    C1 N1 Zn1 Cl1 . . . . -157.66(16) ?
    C3 N1 Zn1 Cl1 . . . . 23.80(18) ?
    C7 O1 Zn1 N2 . . . . -23.24(15) ?
    C6 O1 Zn1 N2 . . . . -167.91(17) ?
    C7 O1 Zn1 N1 . . . . 173.15(17) ?
    C6 O1 Zn1 N1 . . . . 28.48(15) ?
    C7 O1 Zn1 Cl2 . . . . 74.03(16) ?
    C6 O1 Zn1 Cl2 . . . . -70.65(16) ?
    C7 O1 Zn1 Cl1 . . . . -105.42(16) ?
    C6 O1 Zn1 Cl1 . . . . 109.91(15) ?
data_global
_journal_date_recd_electronic     2008-10-11
_journal_date_accepted     2008-10-23
_journal_name_full     'Acta Crystallographica, Section E'
_journal_year     2008
_journal_volume     64
_journal_issue     11
_journal_page_first     m1468
_journal_page_last     m1468
_journal_paper_category     QM
_journal_coeditor_code     IS2347
_publ_contact_author
;
      Jin Min Li
      Chemistry and Chemical Engineering College
      Shanxi Datong University
      Datong 037009
      People's Republic of China
;
_publ_contact_author_email     jinminli1957@yahoo.com.cn
_publ_contact_author_fax     '86 352 7665518'
_publ_contact_author_phone     '86 352 7665518'
_publ_section_title
;
Dichlorido[2,2'-(oxydimethylene)dipyridine]zinc(II)
;
loop_
    _publ_author_name
    _publ_author_address
    'Li, Jin-Min'
;     Chemistry and Chemical Engineering College
      Shanxi Datong University
      Datong 037009
      People's Republic of China
;
