# Supplementary material for: Dichlorido[2,2′-(oxydimethyl­ene)dipyridine]zinc(II)
Source: Acta Crystallogr Sect E Struct Rep Online. 2008 Oct 31;64(Pt 11):m1468. doi: 10.1107/S1600536808034600 (PMC2959519; doi:10.1107/S1600536808034600)
Supplement: Supplementary file 2 [file e-64-m1468-Isup2.hkl]

# 
# h,k,l, Fc-squared, Fo-squared, sigma(Fo-squared) and status flag 
# 
data_I
_shelx_title ' 70804a in P2(1)/c' 
_shelx_refln_list_code          4 
_shelx_F_calc_maximum      242.79 
_exptl_crystal_F_000       680.00 
_reflns_d_resolution_high  0.8401 
 
loop_ 
 _symmetry_equiv_pos_as_xyz 
 'x, y, z' 
 '-x, y+1/2, -z+1/2' 
 '-x, -y, -z' 
 'x, -y-1/2, z-1/2' 
 
_cell_length_a     8.0874 
_cell_length_b    12.5013 
_cell_length_c    15.6210 
_cell_angle_alpha  90.000 
_cell_angle_beta  121.180 
_cell_angle_gamma  90.000 
 
_shelx_F_squared_multiplier     1.000 
 
loop_ 
 _refln_index_h 
 _refln_index_k 
 _refln_index_l 
 _refln_F_squared_calc 
 _refln_F_squared_meas 
 _refln_F_squared_sigma 
 _refln_observed_status 
   1   0   0     3272.40     3211.71     48.64 o 
   2   0   0     6656.26     7110.17    107.08 o 
   3   0   0     4055.05     4257.73     65.18 o 
   4   0   0    15095.77    15581.40    233.44 o 
   5   0   0     2346.22     2366.66     38.79 o 
   6   0   0      430.51      420.93     10.35 o 
   7   0   0     1648.53     1650.43     50.41 o 
   8   0   0      121.61      115.56     11.57 o 
   1   1   0    10187.62    10844.90    126.22 o 
   2   1   0     3668.55     3839.24     41.31 o 
   3   1   0     8256.23     8401.21     89.48 o 
   4   1   0     3281.95     3401.84     37.71 o 
   5   1   0     1189.43     1154.70     15.20 o 
   6   1   0      922.23      893.07     26.80 o 
   7   1   0        0.55       -0.64      3.77 o 
   8   1   0      616.68      647.36     26.77 o 
   0   2   0    10461.35    11288.49    202.86 o 
   1   2   0      631.37      643.47     15.51 o 
   2   2   0     7513.43     8217.60     94.83 o 
   3   2   0     2283.47     2292.93     25.63 o 
   4   2   0     2925.75     2873.13     32.22 o 
   5   2   0      270.74      263.12      5.18 o 
   6   2   0      104.33      100.09      3.94 o 
   7   2   0      735.94      754.11     14.29 o 
   8   2   0        6.01       20.68      7.60 o 
   1   3   0     3376.75     3695.28     68.66 o 
   2   3   0      736.68      731.68     12.37 o 
   3   3   0      288.14      284.00      5.59 o 
   4   3   0      527.23      532.52      7.68 o 
   5   3   0      192.53      169.42     10.17 o 
   6   3   0       15.26       14.49      2.79 o 
   7   3   0        5.59        7.91      3.52 o 
   8   3   0       29.57       37.27      8.55 o 
   0   4   0      830.80      803.45     16.09 o 
   1   4   0     2664.02     2746.74     67.96 o 
   2   4   0     1002.24     1009.17     16.64 o 
   3   4   0        3.92        6.10      1.45 o 
   4   4   0      203.58      204.97      5.21 o 
   5   4   0      597.51      583.70     12.20 o 
   6   4   0      252.77      268.70      8.70 o 
   7   4   0        0.06       12.06     13.22 o 
   1   5   0     6700.99     7019.66    209.65 o 
   2   5   0     1446.72     1511.46     35.12 o 
   3   5   0     3041.52     3182.45     49.28 o 
   4   5   0      538.41      493.33     19.62 o 
   5   5   0      111.73      117.49      5.62 o 
   6   5   0      836.40      835.69     27.47 o 
   7   5   0        0.10       -0.12      4.15 o 
   0   6   0     7087.23     7371.46    133.90 o 
   1   6   0     1658.86     1732.41     39.96 o 
   2   6   0     2294.91     2195.83     34.59 o 
   3   6   0       22.23       19.78      4.67 o 
   4   6   0      528.25      515.35     19.17 o 
   5   6   0     1824.61     1861.97     60.30 o 
   6   6   0      371.64      391.59     13.50 o 
   7   6   0      253.07      232.96     13.27 o 
   1   7   0     3838.61     4011.93    145.08 o 
   2   7   0      552.69      507.61     10.05 o 
   3   7   0     2765.98     2707.04    117.75 o 
   4   7   0      539.83      524.62     14.55 o 
   5   7   0     1010.39      959.51     23.43 o 
   6   7   0      613.85      572.65     17.31 o 
   7   7   0       11.22        5.01      4.65 o 
   0   8   0     2817.28     2963.65     56.39 o 
   1   8   0      761.10      827.68     30.01 o 
   2   8   0     1646.57     1660.15     48.06 o 
   3   8   0       45.08       42.23      4.20 o 
   4   8   0      377.06      345.08     11.50 o 
   5   8   0      370.66      366.06     12.63 o 
   6   8   0       31.35       30.17      5.54 o 
   1   9   0      451.76      465.75     19.15 o 
   2   9   0       13.75       11.90      2.38 o 
   3   9   0      123.78      112.92      6.51 o 
   4   9   0      109.20      107.05      6.79 o 
   5   9   0      112.52       93.58      9.08 o 
   6   9   0      137.16      113.70      8.10 o 
   0  10   0       37.51       41.79      4.02 o 
   1  10   0       59.07       57.23      3.15 o 
   2  10   0      145.43      133.33     10.07 o 
   3  10   0      130.96      134.80      5.81 o 
   4  10   0      239.56      220.69      9.79 o 
   5  10   0       19.26       19.39      4.93 o 
   6  10   0        4.52        5.56      4.82 o 
   1  11   0      486.49      468.68     15.68 o 
   2  11   0       35.39       36.84      3.72 o 
   3  11   0       23.47       22.56      3.50 o 
   4  11   0       16.03       15.77      4.70 o 
   5  11   0       48.47       39.33      5.92 o 
   0  12   0       49.73       49.97      5.19 o 
   1  12   0      189.13      194.13      7.22 o 
   2  12   0        5.66        7.93      3.05 o 
   3  12   0        2.27        2.06      4.25 o 
   4  12   0       35.61       28.55      5.51 o 
   1  13   0       59.00       56.37      4.73 o 
   2  13   0       16.07       17.35      4.75 o 
   3  13   0        1.03       -0.16      4.21 o 
   4  13   0        3.79        0.89      4.55 o 
   0  14   0       62.76       45.21      7.99 o 
   1  14   0       97.98      104.25      7.54 o 
   2  14   0      200.44      205.91     20.20 o 
  -8   1   1        9.60       16.99      6.87 o 
  -7   1   1       54.30       62.05      5.22 o 
  -6   1   1       32.00       39.72      2.72 o 
  -5   1   1      539.48      519.02      9.04 o 
  -4   1   1      553.76      543.03      7.58 o 
  -3   1   1      725.91      729.71     11.04 o 
  -2   1   1     1875.16     2005.44     21.97 o 
  -1   1   1     1664.33     1831.11     34.03 o 
   0   1   1     4676.77     4780.29     98.38 o 
   1   1   1     8925.18     9405.27    119.52 o 
   2   1   1     1377.00     1457.96     16.51 o 
   3   1   1      591.80      579.93      7.76 o 
   4   1   1     1149.22     1129.47     14.07 o 
   5   1   1        2.05        3.48      1.64 o 
   6   1   1      850.77      849.74     14.90 o 
   7   1   1        7.10        5.22      4.28 o 
  -8   2   1      132.85      121.49     11.29 o 
  -7   2   1      243.66      254.60      7.33 o 
  -6   2   1     1805.70     1836.43     24.52 o 
  -5   2   1       66.04       55.54      2.36 o 
  -4   2   1     1853.82     1899.46     21.86 o 
  -3   2   1       55.81       69.82      2.63 o 
  -2   2   1    58947.45    53995.54    727.01 o 
  -1   2   1     5104.38     5375.15    102.67 o 
   0   2   1     2245.12     2507.54     94.67 o 
   1   2   1    12494.49    13131.39    204.73 o 
   2   2   1     1444.44     1415.05     19.71 o 
   3   2   1     4505.59     4555.90     49.50 o 
   4   2   1      935.28      998.39     15.79 o 
   5   2   1     2546.53     2621.44     30.32 o 
   6   2   1       39.03       39.66      3.42 o 
   7   2   1      438.26      442.14     11.95 o 
  -8   3   1      362.21      387.10     19.28 o 
  -7   3   1      321.93      323.91     14.27 o 
  -6   3   1      311.44      305.81     12.52 o 
  -5   3   1     3480.36     3410.23     91.48 o 
  -4   3   1     1335.54     1414.26     18.10 o 
  -3   3   1    10359.10    11127.05    144.65 o 
  -2   3   1     1349.66     1409.03     31.04 o 
  -1   3   1     5485.06     5700.97    116.74 o 
   0   3   1     1829.98     1884.76     60.19 o 
   1   3   1     8543.67     8896.42    131.70 o 
   2   3   1     8875.80     8906.89    205.65 o 
   3   3   1     1168.96     1128.31     16.72 o 
   4   3   1     2380.82     2361.17     27.14 o 
   5   3   1       83.52       76.70      6.10 o 
   6   3   1     1504.43     1548.67     24.29 o 
   7   3   1       50.25       51.04      4.94 o 
  -8   4   1       84.83       92.39      6.28 o 
  -7   4   1      186.11      202.23      7.91 o 
  -6   4   1     2106.66     2140.39     32.08 o 
  -5   4   1      386.70      378.28      8.24 o 
  -4   4   1       88.69       65.47      3.17 o 
  -3   4   1       29.87       41.58      5.87 o 
  -2   4   1    13308.59    13826.37    382.81 o 
  -1   4   1       24.62       21.36      1.11 o 
   0   4   1     2245.18     2274.28     30.00 o 
   1   4   1     5377.99     5480.93     81.93 o 
   2   4   1     1882.29     1788.10     39.29 o 
   3   4   1     1948.99     1847.92     53.70 o 
   4   4   1        4.46        5.78      1.82 o 
   5   4   1     2678.79     2643.80     53.14 o 
   6   4   1      156.62      163.71      8.98 o 
   7   4   1      329.85      349.94     15.62 o 
  -8   5   1       79.14       85.40      7.78 o 
  -7   5   1      914.08      884.98     23.07 o 
  -6   5   1        9.30        7.94      3.35 o 
  -5   5   1     1836.10     1868.65     32.09 o 
  -4   5   1       70.41       64.79      7.32 o 
  -3   5   1     3832.62     4145.65    124.43 o 
  -2   5   1     5776.27     6295.74    117.83 o 
  -1   5   1     3661.77     3777.90     60.27 o 
   0   5   1      991.58     1007.54     29.40 o 
   1   5   1     1000.44     1051.19     18.55 o 
   2   5   1     9398.68    10063.74    149.66 o 
   3   5   1      191.32      176.24     11.95 o 
   4   5   1     1014.72      979.80     33.78 o 
   5   5   1      918.96      882.41     38.34 o 
   6   5   1      849.58      820.27     23.86 o 
   7   5   1       65.64       60.61      6.70 o 
  -7   6   1       94.60      101.67      7.73 o 
  -6   6   1      722.44      685.12     24.20 o 
  -5   6   1      100.72       94.73     13.13 o 
  -4   6   1      200.54      208.32      7.97 o 
  -3   6   1     3294.90     3324.89     63.47 o 
  -2   6   1     1197.36     1200.85     39.79 o 
  -1   6   1     1292.16     1437.11     49.68 o 
   0   6   1      117.46      109.78      3.14 o 
   1   6   1     7692.38     8034.95    270.26 o 
   2   6   1       55.10       40.72      2.98 o 
   3   6   1      663.16      640.43     14.64 o 
   4   6   1      294.61      279.84      9.83 o 
   5   6   1      495.00      471.13     14.53 o 
   6   6   1        1.25        1.15     11.43 o 
   7   6   1        1.19       -4.29      4.29 o 
  -7   7   1       29.66       27.25      5.67 o 
  -6   7   1      121.64      116.84     16.06 o 
  -5   7   1      216.65      213.39      9.09 o 
  -4   7   1        3.89        2.26      2.84 o 
  -3   7   1       34.37       28.67      3.48 o 
  -2   7   1     1052.38      997.45     24.17 o 
  -1   7   1        3.41        7.37      1.51 o 
   0   7   1      464.04      476.30      8.17 o 
   1   7   1     1556.54     1604.26     24.48 o 
   2   7   1      952.55      903.27     16.17 o 
   3   7   1       47.88       45.18      4.24 o 
   4   7   1      161.79      166.14      9.03 o 
   5   7   1       86.98       77.84      6.51 o 
   6   7   1       99.17      107.78     11.48 o 
  -7   8   1      128.65      132.46      9.07 o 
  -6   8   1      136.68      108.44      7.50 o 
  -5   8   1      472.55      477.57     22.16 o 
  -4   8   1      117.75      107.08      6.54 o 
  -3   8   1      198.94      187.49     10.17 o 
  -2   8   1      158.33      148.31      5.80 o 
  -1   8   1      801.34      791.12     14.84 o 
   0   8   1      602.21      557.71      9.56 o 
   1   8   1        7.66        7.73      1.66 o 
   2   8   1       15.18       16.09      2.27 o 
   3   8   1     1487.80     1452.93     69.58 o 
   4   8   1      480.32      460.71     13.97 o 
   5   8   1       14.56       17.46      4.60 o 
   6   8   1        2.37        3.79      4.24 o 
  -6   9   1       75.33       81.84      7.17 o 
  -5   9   1      164.49      160.24     18.27 o 
  -4   9   1       85.22       73.10     11.82 o 
  -3   9   1      127.66      116.95      5.11 o 
  -2   9   1       67.55       61.10     10.41 o 
  -1   9   1      127.32      123.39      5.25 o 
   0   9   1      965.85      907.40     30.09 o 
   1   9   1     1058.92      962.36     64.43 o 
   2   9   1        7.41        8.40      2.53 o 
   3   9   1        9.93        5.56      3.88 o 
   4   9   1      892.24      875.04     22.13 o 
   5   9   1        4.78        3.99      3.96 o 
   6   9   1        3.85       -2.54      4.35 o 
  -6  10   1       76.95       72.76      7.03 o 
  -5  10   1       34.98       30.68      5.39 o 
  -4  10   1      871.81      866.79     22.07 o 
  -3  10   1      354.59      343.51     14.92 o 
  -2  10   1      114.06      101.01      8.83 o 
  -1  10   1     1353.10     1407.26     24.76 o 
   0  10   1      709.16      725.17     16.65 o 
   1  10   1        9.37        7.41      2.07 o 
   2  10   1      165.44      154.59      6.02 o 
   3  10   1      267.49      263.00     10.26 o 
   4  10   1       35.61       34.64      5.31 o 
   5  10   1       30.56       29.97      5.58 o 
  -5  11   1       49.56       58.37      9.72 o 
  -4  11   1      233.55      228.10     10.32 o 
  -3  11   1      732.85      714.10     36.72 o 
  -2  11   1      169.82      164.40      6.31 o 
  -1  11   1       65.73       73.85      6.08 o 
   0  11   1     1280.88     1275.44     19.78 o 
   1  11   1       46.86       44.98      5.51 o 
   2  11   1      327.40      311.89      9.18 o 
   3  11   1       73.64       72.87      4.99 o 
   4  11   1      602.30      570.17     17.29 o 
   5  11   1        0.88        1.60      4.54 o 
  -5  12   1      141.03      121.44      8.53 o 
  -4  12   1      629.11      610.37     40.94 o 
  -3  12   1       48.03       48.26      5.63 o 
  -2  12   1       59.89       56.80      4.45 o 
  -1  12   1     1721.03     1754.74     30.41 o 
   0  12   1      304.58      305.16      7.69 o 
   1  12   1      555.22      570.21     16.21 o 
   2  12   1        1.85       -0.47      2.79 o 
   3  12   1      802.67      813.95     21.60 o 
   4  12   1        3.55        7.45      5.31 o 
  -4  13   1       23.13       26.36     11.43 o 
  -3  13   1      548.95      526.01     16.58 o 
  -2  13   1      119.90      112.91      7.65 o 
  -1  13   1      208.37      217.43      7.98 o 
   0  13   1      457.14      451.82     14.16 o 
   1  13   1      179.32      187.48      7.42 o 
   2  13   1      133.93      134.96      8.68 o 
   3  13   1       45.24       40.98      5.88 o 
  -3  14   1        0.21        0.29      4.83 o 
  -2  14   1       39.09       38.61      7.21 o 
  -1  14   1       88.08       81.20      9.84 o 
   0  14   1      107.51       98.34      7.37 o 
   1  14   1       14.56       13.47      6.90 o 
   2  14   1       61.33       55.35      6.59 o 
  -8   0   2      474.31      566.72     24.70 o 
  -7   0   2       12.53       17.26      3.97 o 
  -6   0   2      245.93      249.62      7.32 o 
  -5   0   2     2086.69     2217.46     36.06 o 
  -4   0   2     3257.41     3216.15     50.10 o 
  -3   0   2       73.25       66.15      2.49 o 
  -2   0   2     2102.63     2316.47     35.45 o 
  -1   0   2    36408.68    33038.81   1593.84 o 
   0   0   2    16109.71    15323.55    278.75 o 
   1   0   2     4709.25     4839.71     73.03 o 
   2   0   2      406.23      404.62      9.63 o 
   3   0   2     7911.12     8094.01    122.52 o 
   4   0   2     3171.43     3146.43     50.05 o 
   5   0   2     1381.53     1409.18     29.28 o 
   6   0   2     1094.17     1088.54     25.78 o 
   7   0   2       96.58      100.76     10.51 o 
  -8   1   2       41.87       33.79      5.31 o 
  -7   1   2     1226.56     1342.92     19.22 o 
  -6   1   2      147.12      144.29      4.34 o 
  -5   1   2      735.33      757.76     10.18 o 
  -4   1   2     5195.38     5529.51     59.64 o 
  -3   1   2     6527.99     6529.67     69.60 o 
  -2   1   2     3776.00     3765.13     43.88 o 
  -1   1   2      285.61      238.30      4.26 o 
   0   1   2    10904.11    11355.84    167.83 o 
   1   1   2     6579.88     6996.18     80.88 o 
   2   1   2     2184.57     2114.10     23.59 o 
   3   1   2     2681.97     2637.50     29.57 o 
   4   1   2     5741.04     6048.79     65.80 o 
   5   1   2      223.19      223.99      5.51 o 
   6   1   2       26.01       22.64      3.66 o 
   7   1   2      405.71      448.43     21.10 o 
  -8   2   2      455.58      477.95     15.42 o 
  -7   2   2       27.38       30.09      4.07 o 
  -6   2   2      393.12      413.13      7.78 o 
  -5   2   2     1716.74     1759.44     20.74 o 
  -4   2   2     4589.93     4797.43     52.05 o 
  -3   2   2       38.01       35.44      1.78 o 
  -2   2   2    15531.03    15889.87    334.88 o 
  -1   2   2    11586.65    12127.78    319.44 o 
   0   2   2     1032.20     1071.37     17.88 o 
   1   2   2     1006.41      952.09     21.07 o 
   2   2   2       45.49       68.13      4.32 o 
   3   2   2     2397.43     2357.83     29.07 o 
   4   2   2      392.46      344.13      5.89 o 
   5   2   2      142.32      139.55      4.61 o 
   6   2   2      167.00      175.14      8.19 o 
   7   2   2        8.65        9.50      3.77 o 
  -8   3   2      150.05      162.96      9.26 o 
  -7   3   2      342.52      349.02      8.77 o 
  -6   3   2       41.08       39.55      3.11 o 
  -5   3   2       36.22       38.97      3.26 o 
  -4   3   2     1569.62     1576.64     31.80 o 
  -3   3   2      398.47      385.13      8.07 o 
  -2   3   2       12.79       17.76      2.41 o 
  -1   3   2    13241.34    14376.35    347.29 o 
   0   3   2     6769.70     7054.46    170.08 o 
   1   3   2       52.53       52.52      3.90 o 
   2   3   2      268.60      326.47      7.02 o 
   3   3   2     4392.64     4370.71     58.58 o 
   4   3   2      211.97      203.65      4.83 o 
   5   3   2       75.76       69.89      5.48 o 
   6   3   2       58.67       64.40      4.93 o 
   7   3   2      252.06      273.13      9.77 o 
  -8   4   2        6.13        3.74      3.66 o 
  -7   4   2        0.47        0.17      2.51 o 
  -6   4   2       66.38       66.85      3.88 o 
  -5   4   2      584.62      567.14     11.12 o 
  -4   4   2     2584.60     2703.30     43.50 o 
  -3   4   2        1.95        3.82      1.56 o 
  -2   4   2     2924.81     3151.76     92.40 o 
  -1   4   2     1163.94     1210.12     16.67 o 
   0   4   2      936.55     1001.48     20.62 o 
   1   4   2        1.39        6.70      2.56 o 
   2   4   2     3637.09     3771.85     69.97 o 
   3   4   2      495.16      483.37     12.76 o 
   4   4   2       31.71       29.97      2.56 o 
   5   4   2       87.65       77.20      6.90 o 
   6   4   2       18.17       23.07      6.43 o 
   7   4   2       42.80       48.43      6.47 o 
  -8   5   2       71.39       93.15      7.68 o 
  -7   5   2      283.87      322.27     10.02 o 
  -6   5   2        3.01        3.13      2.42 o 
  -5   5   2     1314.99     1254.52     22.98 o 
  -4   5   2      285.05      259.68      7.16 o 
  -3   5   2      200.48      201.39      6.92 o 
  -2   5   2     1219.20     1249.26     57.45 o 
  -1   5   2     6284.20     6696.02     85.91 o 
   0   5   2        3.08        5.51      1.26 o 
   1   5   2       81.32       82.71      3.73 o 
   2   5   2     1109.84     1005.22     17.41 o 
   3   5   2      360.73      314.27     28.76 o 
   4   5   2      161.59      150.44      7.27 o 
   5   5   2      612.03      559.54     31.94 o 
   6   5   2      188.26      179.16      9.49 o 
   7   5   2        4.65        2.27      4.78 o 
  -8   6   2       61.23       65.57      7.09 o 
  -7   6   2      180.05      168.26      9.26 o 
  -6   6   2       68.85       77.90      5.06 o 
  -5   6   2       44.52       42.13      4.46 o 
  -4   6   2      790.25      779.94     18.54 o 
  -3   6   2      696.08      678.56     16.00 o 
  -2   6   2     1636.46     1644.63     71.34 o 
  -1   6   2     4662.49     4936.89     74.25 o 
   0   6   2      491.52      514.31      8.49 o 
   1   6   2     2244.65     2210.44     46.02 o 
   2   6   2       87.67       91.68      3.83 o 
   3   6   2     1523.61     1481.44     40.80 o 
   4   6   2      582.24      564.02     15.70 o 
   5   6   2       34.38       34.25      5.05 o 
   6   6   2      112.63      113.29      7.90 o 
  -7   7   2      145.76      152.69      8.97 o 
  -6   7   2      636.90      633.66     14.69 o 
  -5   7   2      415.77      421.03     13.10 o 
  -4   7   2     1485.10     1475.02     60.44 o 
  -3   7   2       96.41       90.75      4.12 o 
  -2   7   2     5162.64     5273.49    246.53 o 
  -1   7   2      144.35      123.82      3.56 o 
   0   7   2     4094.98     4217.63     77.68 o 
   1   7   2     2115.80     2182.39     69.07 o 
   2   7   2     3580.51     3272.37    111.13 o 
   3   7   2     1277.58     1177.21     26.28 o 
   4   7   2      569.41      538.87     15.45 o 
   5   7   2     1101.62     1041.11     25.75 o 
   6   7   2       12.66       18.33      5.22 o 
  -7   8   2      154.74      160.32      9.48 o 
  -6   8   2      502.39      507.39     29.40 o 
  -5   8   2      650.08      641.54     17.62 o 
  -4   8   2       38.15       41.60      4.46 o 
  -3   8   2     2589.07     2563.34     80.39 o 
  -2   8   2        8.93       12.30      5.33 o 
  -1   8   2     5309.52     5541.98    123.22 o 
   0   8   2     1998.23     2070.16     29.56 o 
   1   8   2     1210.51     1123.74     42.33 o 
   2   8   2     1046.19     1006.15     35.71 o 
   3   8   2      969.99      934.58     22.26 o 
   4   8   2     1207.78     1138.14     26.88 o 
   5   8   2       40.57       45.58      5.96 o 
   6   8   2      392.96      388.56     14.63 o 
  -7   9   2       85.51       86.54      7.95 o 
  -6   9   2      338.62      341.10     12.92 o 
  -5   9   2      539.30      587.63     22.19 o 
  -4   9   2      989.79     1006.95     55.10 o 
  -3   9   2       89.53       78.55      4.12 o 
  -2   9   2     1984.30     1898.07     89.64 o 
  -1   9   2      483.96      500.97      9.14 o 
   0   9   2     2419.17     2472.41     35.99 o 
   1   9   2      328.42      299.58      6.74 o 
   2   9   2      496.45      469.11     35.07 o 
   3   9   2      429.95      409.89     12.90 o 
   4   9   2       78.36       74.34      6.62 o 
   5   9   2      763.61      711.50     31.07 o 
  -6  10   2      140.46      132.82      8.56 o 
  -5  10   2      550.76      526.18     16.44 o 
  -4  10   2       20.42       18.88      4.46 o 
  -3  10   2     1152.21     1127.50     26.06 o 
  -2  10   2        0.22        0.33      2.41 o 
  -1  10   2     1083.66     1083.76     36.94 o 
   0  10   2      252.60      250.11      6.30 o 
   1  10   2      160.28      164.56      5.08 o 
   2  10   2      623.56      594.54     13.06 o 
   3  10   2      192.43      194.35     15.17 o 
   4  10   2      639.04      592.69     17.49 o 
   5  10   2        3.71        4.65      4.63 o 
  -6  11   2       20.00       23.39      5.47 o 
  -5  11   2        7.42       10.96      4.90 o 
  -4  11   2      257.78      229.67     10.25 o 
  -3  11   2        1.33        2.29      3.58 o 
  -2  11   2       19.58       25.09      5.49 o 
  -1  11   2      179.90      198.07      6.97 o 
   0  11   2      230.12      216.62      6.23 o 
   1  11   2      267.30      253.37      7.84 o 
   2  11   2        1.87        3.08      2.79 o 
   3  11   2       21.52       25.72      3.92 o 
   4  11   2       46.46       44.90      6.06 o 
  -5  12   2        2.36        2.87      4.52 o 
  -4  12   2        0.49        1.87      4.23 o 
  -3  12   2       63.39       56.30      6.03 o 
  -2  12   2       60.86       53.16      7.91 o 
  -1  12   2        0.46        1.83      3.14 o 
   0  12   2      148.06      145.96      9.42 o 
   1  12   2       29.68       27.26      3.85 o 
   2  12   2      113.53      105.50      5.69 o 
   3  12   2        0.37        3.08      3.50 o 
   4  12   2        0.96        2.39      5.76 o 
  -4  13   2       92.97       91.11      7.96 o 
  -3  13   2       38.61       43.08      6.06 o 
  -2  13   2      414.35      390.38     13.45 o 
  -1  13   2      258.93      253.03      9.05 o 
   0  13   2        2.32        1.11      7.15 o 
   1  13   2      110.11      109.52     10.48 o 
   2  13   2      117.16      123.61      6.54 o 
   3  13   2       57.47       65.36      6.85 o 
  -3  14   2      475.37      486.25     28.53 o 
  -2  14   2        3.34        6.11      5.12 o 
  -1  14   2      665.00      723.92     29.23 o 
   0  14   2      187.97      198.13      9.73 o 
   1  14   2      220.53      244.84     22.21 o 
   2  14   2      145.86      144.88      8.63 o 
  -8   1   3       13.81       10.94      4.56 o 
  -7   1   3       22.79       24.38      2.99 o 
  -6   1   3       97.51       95.71      3.50 o 
  -5   1   3      177.56      162.85      3.55 o 
  -4   1   3       35.70       31.65      1.66 o 
  -3   1   3       48.38       56.78      1.98 o 
  -2   1   3      264.17      292.39      4.04 o 
  -1   1   3       94.15      143.85     21.02 o 
   0   1   3      253.07      246.44      6.24 o 
   1   1   3       94.74      106.41      2.24 o 
   2   1   3      729.53      728.72     10.14 o 
   3   1   3       28.38       22.48      1.84 o 
   4   1   3      191.68      194.76      5.55 o 
   5   1   3       23.89       27.85      2.95 o 
   6   1   3        1.31       -2.27      2.89 o 
   7   1   3        0.44        1.23      4.38 o 
  -8   2   3        2.06        2.99      3.21 o 
  -7   2   3      206.59      218.07      6.51 o 
  -6   2   3        5.04        5.10      1.76 o 
  -5   2   3       17.68       23.30      3.46 o 
  -4   2   3       38.30       52.08      4.90 o 
  -3   2   3     1312.27     1309.68     16.08 o 
  -2   2   3     5912.94     6417.15     85.10 o 
  -1   2   3       96.43       86.65      9.07 o 
   0   2   3     1406.34     1560.56     24.44 o 
   1   2   3     1829.63     1916.42     30.18 o 
   2   2   3     4806.38     4999.93     58.81 o 
   3   2   3      311.70      320.45      5.87 o 
   4   2   3      580.58      581.63     10.88 o 
   5   2   3        0.74       -1.19      2.08 o 
   6   2   3      421.90      429.15     11.62 o 
   7   2   3       18.75       11.82      4.18 o 
  -8   3   3       40.90       49.98      4.17 o 
  -7   3   3       13.58       11.52      2.74 o 
  -6   3   3     1163.02     1172.59     19.06 o 
  -5   3   3      127.06      110.67      3.42 o 
  -4   3   3     3189.49     3364.89     45.28 o 
  -3   3   3        7.38        8.18      1.82 o 
  -2   3   3     3002.46     2930.43     38.39 o 
  -1   3   3      694.59      832.96     13.40 o 
   0   3   3       88.44       90.97      3.13 o 
   1   3   3     2504.96     2519.70     39.09 o 
   2   3   3     3730.44     4032.96     69.66 o 
   3   3   3     2458.19     2518.69     35.09 o 
   4   3   3      149.49      143.00      4.91 o 
   5   3   3      575.41      563.65     13.04 o 
   6   3   3        9.74       11.39      3.80 o 
   7   3   3       76.71       77.50      6.12 o 
  -8   4   3       50.23       62.43      5.33 o 
  -7   4   3     1236.25     1264.33     21.16 o 
  -6   4   3      211.03      206.32      6.21 o 
  -5   4   3     1417.68     1304.59     66.87 o 
  -4   4   3     1309.50     1340.74     31.01 o 
  -3   4   3     9276.83     9835.24    189.76 o 
  -2   4   3     4608.32     4715.54     74.63 o 
  -1   4   3     5677.55     5783.53     86.11 o 
   0   4   3      306.31      248.25      5.39 o 
   1   4   3     1078.95     1073.80     18.09 o 
   2   4   3     2571.89     2341.75     37.24 o 
   3   4   3        7.41       11.21      1.71 o 
   4   4   3      327.07      324.21      8.74 o 
   5   4   3      235.73      238.28     12.15 o 
   6   4   3      753.72      745.28     20.72 o 
   7   4   3      108.95      132.81      9.10 o 
  -8   5   3      192.13      181.80      7.92 o 
  -7   5   3      205.74      196.04      7.09 o 
  -6   5   3     1290.71     1267.58     20.75 o 
  -5   5   3       87.65       96.97     16.41 o 
  -4   5   3     1443.02     1399.56     24.33 o 
  -3   5   3     8466.78     8914.51    134.98 o 
  -2   5   3     6307.93     6442.16    138.12 o 
  -1   5   3     3551.03     3725.55     79.22 o 
   0   5   3      131.23      111.16     16.78 o 
   1   5   3    11177.31    10805.97    227.45 o 
   2   5   3      659.45      678.87     12.94 o 
   3   5   3     2302.43     2301.51     41.89 o 
   4   5   3      475.62      458.00     18.16 o 
   5   5   3      893.06      910.62     23.16 o 
   6   5   3       53.76       54.97     10.65 o 
  -8   6   3       41.73       44.28      6.15 o 
  -7   6   3      210.58      219.73      8.23 o 
  -6   6   3      253.34      225.26      6.83 o 
  -5   6   3      807.77      797.83     19.41 o 
  -4   6   3      428.52      424.53     24.78 o 
  -3   6   3     1553.67     1447.55     36.77 o 
  -2   6   3     3249.22     3292.22     77.06 o 
  -1   6   3      383.38      295.04      9.68 o 
   0   6   3     5477.03     5805.00     87.36 o 
   1   6   3      213.86      228.09     11.67 o 
   2   6   3     5400.74     5514.98     84.00 o 
   3   6   3        2.53        7.00      6.19 o 
   4   6   3     1006.28      984.26     29.56 o 
   5   6   3      208.69      180.26     11.43 o 
   6   6   3      467.70      491.31     28.36 o 
  -7   7   3       29.11       23.99      4.28 o 
  -6   7   3      910.52      982.26     24.10 o 
  -5   7   3      680.31      604.00     16.29 o 
  -4   7   3      341.47      328.73     10.49 o 
  -3   7   3     3608.81     3501.83    104.95 o 
  -2   7   3     2950.20     3076.50     95.23 o 
  -1   7   3       15.79       13.93      2.45 o 
   0   7   3        3.26        3.45      1.45 o 
   1   7   3     3621.51     3553.72    101.79 o 
   2   7   3       21.90       33.23      2.85 o 
   3   7   3      226.53      221.01      8.88 o 
   4   7   3      460.10      464.30     14.58 o 
   5   7   3      374.46      388.83     14.04 o 
   6   7   3       44.17       48.40      6.62 o 
  -7   8   3      113.02      102.81      7.65 o 
  -6   8   3        4.07       -3.33      3.57 o 
  -5   8   3      691.55      638.89     17.36 o 
  -4   8   3      222.51      256.37     15.93 o 
  -3   8   3        0.09       -0.51      1.80 o 
  -2   8   3       63.76       61.22      3.24 o 
  -1   8   3      714.10      729.67     12.85 o 
   0   8   3      221.62      213.95      5.25 o 
   1   8   3        4.37        7.24      2.28 o 
   2   8   3      231.00      222.19      6.64 o 
   3   8   3       88.72       85.64      7.66 o 
   4   8   3       19.32       17.65      4.47 o 
   5   8   3      221.49      216.45     10.42 o 
   6   8   3       13.33       14.67      5.40 o 
  -7   9   3      106.22      108.72      8.21 o 
  -6   9   3        9.03        4.78      4.18 o 
  -5   9   3      124.46      127.28      7.78 o 
  -4   9   3     1212.35     1175.78     26.99 o 
  -3   9   3       39.89       41.00      4.41 o 
  -2   9   3       15.41       19.62      3.80 o 
  -1   9   3     1631.05     1608.90     27.19 o 
   0   9   3      959.75      946.64     15.07 o 
   1   9   3      143.30      140.20      4.66 o 
   2   9   3       37.81       30.71      4.17 o 
   3   9   3      808.19      727.84     19.17 o 
   4   9   3        5.08       10.44      4.53 o 
   5   9   3        1.47       -2.07      4.13 o 
  -6  10   3       30.52       28.58      6.09 o 
  -5  10   3      588.21      578.28     20.71 o 
  -4  10   3       10.32        8.03      4.02 o 
  -3  10   3     2301.86     2259.00     94.98 o 
  -2  10   3     1384.13     1352.30     23.71 o 
  -1  10   3      329.42      324.13      7.21 o 
   0  10   3     1796.17     1788.89     26.04 o 
   1  10   3      937.88      952.47     15.68 o 
   2  10   3      500.20      475.10     14.05 o 
   3  10   3       72.17       77.20      6.85 o 
   4  10   3      813.23      806.24     30.18 o 
   5  10   3       10.95       11.51      5.42 o 
  -6  11   3      215.61      238.70     11.34 o 
  -5  11   3       68.07       80.32     16.18 o 
  -4  11   3     1835.00     1753.34     87.10 o 
  -3  11   3      264.32      251.30     10.15 o 
  -2  11   3      132.64      128.91      7.51 o 
  -1  11   3      861.11      864.20     24.73 o 
   0  11   3      709.94      715.24     12.81 o 
   1  11   3      643.94      654.56     15.68 o 
   2  11   3      120.90      130.46      9.31 o 
   3  11   3     1690.00     1655.73     36.99 o 
   4  11   3       26.81       23.59      5.53 o 
  -5  12   3      430.06      444.20     21.07 o 
  -4  12   3      110.29      122.44      8.10 o 
  -3  12   3     1207.99     1175.99     82.71 o 
  -2  12   3      813.54      828.97     24.25 o 
  -1  12   3       38.49       40.33      6.56 o 
   0  12   3     1551.05     1630.33     24.83 o 
   1  12   3      141.51      130.39      6.07 o 
   2  12   3     1154.95     1124.73     22.05 o 
   3  12   3      121.18      120.89      8.25 o 
  -4  13   3      535.36      517.57     30.31 o 
  -3  13   3      219.39      227.66     22.80 o 
  -2  13   3      110.94      114.74      9.50 o 
  -1  13   3     1158.70     1200.87     33.53 o 
   0  13   3      785.84      789.78     20.60 o 
   1  13   3      418.90      424.79     16.50 o 
   2  13   3        8.90        9.60      3.80 o 
  -3  14   3      218.27      222.16     11.26 o 
  -2  14   3        3.47        3.40      5.18 o 
  -1  14   3       16.78       18.16      7.49 o 
   0  14   3       19.05       24.14      5.13 o 
   1  14   3       80.95       83.01      7.30 o 
  -9   0   4       70.11       87.12     10.90 o 
  -8   0   4      153.37      163.57     13.58 o 
  -7   0   4      222.84      221.06      8.96 o 
  -6   0   4       19.07       18.51      2.42 o 
  -5   0   4       65.06       75.69      3.35 o 
  -4   0   4     4128.49     4077.61     62.52 o 
  -3   0   4      294.82      308.50      6.08 o 
  -2   0   4     2814.65     3251.75     49.58 o 
  -1   0   4     2270.52     2477.01     66.39 o 
   0   0   4    16420.91    17042.21    305.63 o 
   1   0   4      233.58      231.49      6.68 o 
   2   0   4      112.02      129.78      7.82 o 
   3   0   4     4536.08     4513.97    108.33 o 
   4   0   4      540.58      555.14     23.92 o 
   5   0   4      299.65      293.79     14.59 o 
   6   0   4       74.63       73.76      7.77 o 
  -9   1   4       63.52       70.03      7.44 o 
  -8   1   4      498.94      547.93     17.92 o 
  -7   1   4       18.33       24.81      2.87 o 
  -6   1   4       53.33       47.95      3.08 o 
  -5   1   4     2217.62     2239.06     26.24 o 
  -4   1   4      326.94      280.52      4.31 o 
  -3   1   4      693.72      582.40      8.16 o 
  -2   1   4     4371.99     4590.34     55.85 o 
  -1   1   4     3839.64     3907.62     51.30 o 
   0   1   4      132.78      149.30      2.97 o 
   1   1   4     1400.36     1374.22     19.44 o 
   2   1   4     3026.33     2893.22     39.27 o 
   3   1   4      937.81     1005.28     14.11 o 
   4   1   4     1065.64     1030.59     27.09 o 
   5   1   4       70.29       77.16      4.59 o 
   6   1   4       46.42       54.09      5.02 o 
  -9   2   4       80.03      109.14     12.07 o 
  -8   2   4      140.94      136.73      8.46 o 
  -7   2   4      555.13      533.13     13.02 o 
  -6   2   4      287.22      292.24      6.97 o 
  -5   2   4       67.08       64.94      2.28 o 
  -4   2   4     9972.05    10278.10    122.54 o 
  -3   2   4     2730.95     2664.75     40.04 o 
  -2   2   4     1261.54     1280.23     17.72 o 
  -1   2   4     1837.06     1839.15     39.91 o 
   0   2   4     8872.78     9135.51    135.63 o 
   1   2   4       74.06       64.42      2.93 o 
   2   2   4       63.27       79.40      5.22 o 
   3   2   4     1747.10     1625.39     99.21 o 
   4   2   4     1269.52     1281.92     20.26 o 
   5   2   4       32.53       33.07      4.39 o 
   6   2   4       71.94       79.74      5.76 o 
  -8   3   4      303.11      320.13      8.66 o 
  -7   3   4        1.61        0.76      2.34 o 
  -6   3   4      133.30      128.46      7.91 o 
  -5   3   4     1947.49     1899.18     49.24 o 
  -4   3   4     3584.84     3631.31     56.68 o 
  -3   3   4     1104.49     1129.67     19.20 o 
  -2   3   4      169.96      151.76      3.77 o 
  -1   3   4     7498.50     7657.13     99.63 o 
   0   3   4      372.65      412.46     12.93 o 
   1   3   4      692.37      687.82     12.65 o 
   2   3   4      167.14      144.96      3.73 o 
   3   3   4      501.40      474.76     10.70 o 
   4   3   4      637.71      639.20     12.74 o 
   5   3   4        0.19       -2.72      2.72 o 
   6   3   4      223.27      241.64      9.22 o 
  -8   4   4        0.73        3.84      2.98 o 
  -7   4   4      406.65      409.53     11.53 o 
  -6   4   4      269.94      254.13      6.82 o 
  -5   4   4        3.60       10.62      2.13 o 
  -4   4   4       16.15       32.86      4.49 o 
  -3   4   4      363.67      329.71      5.86 o 
  -2   4   4       10.29       12.72      1.38 o 
  -1   4   4      511.23      518.26     10.28 o 
   0   4   4     1546.77     1522.18     24.48 o 
   1   4   4      377.58      349.65      7.71 o 
   2   4   4       31.45       33.89      4.58 o 
   3   4   4      206.54      185.02     13.27 o 
   4   4   4      572.94      601.68     13.44 o 
   5   4   4        1.07        1.86      3.84 o 
   6   4   4        9.62        7.25      4.69 o 
  -8   5   4        0.39       -2.76      2.76 o 
  -7   5   4      347.76      329.20     10.33 o 
  -6   5   4      562.57      517.82     14.00 o 
  -5   5   4      129.43      122.77      7.52 o 
  -4   5   4      299.76      299.34      9.86 o 
  -3   5   4      251.81      256.89      5.21 o 
  -2   5   4       22.77       49.30     41.53 o 
  -1   5   4       40.56       38.02      1.92 o 
   0   5   4      288.13      336.73      8.70 o 
   1   5   4      292.35      288.52      6.95 o 
   2   5   4        2.99        1.71      4.46 o 
   3   5   4      303.12      276.64      7.65 o 
   4   5   4      149.85      142.81      7.67 o 
   5   5   4       82.74       85.78      6.95 o 
   6   5   4       24.88       29.75      6.13 o 
  -8   6   4        3.29        2.40      3.20 o 
  -7   6   4       10.05       14.91      3.30 o 
  -6   6   4       17.12       19.31      2.99 o 
  -5   6   4      500.87      535.94     47.99 o 
  -4   6   4      405.88      367.70     10.73 o 
  -3   6   4       85.57       86.21      6.97 o 
  -2   6   4     1724.00     1697.45     23.33 o 
  -1   6   4      531.91      554.55     11.12 o 
   0   6   4       61.57       88.36      3.55 o 
   1   6   4      854.86      831.08     37.83 o 
   2   6   4      920.53      918.90     17.05 o 
   3   6   4      104.72       98.04      5.58 o 
   4   6   4        6.34        6.74      3.74 o 
   5   6   4      194.03      201.37     17.60 o 
   6   6   4       54.30       59.14      7.10 o 
  -8   7   4       41.75       48.88      6.68 o 
  -7   7   4       56.64       77.43      6.14 o 
  -6   7   4      631.13      637.41     23.81 o 
  -5   7   4     1877.82     1778.29     53.17 o 
  -4   7   4       44.20       47.69      6.76 o 
  -3   7   4     3853.81     3837.15     97.52 o 
  -2   7   4        3.56        7.15      3.15 o 
  -1   7   4     2913.03     2879.59     44.73 o 
   0   7   4      936.36      906.93     16.22 o 
   1   7   4     3528.90     3634.38     60.44 o 
   2   7   4     1089.67     1046.73     37.08 o 
   3   7   4      699.64      684.25     18.16 o 
   4   7   4     1003.05      983.99     42.02 o 
   5   7   4      147.40      129.01     11.18 o 
  -7   8   4      437.00      443.28     18.06 o 
  -6   8   4      479.62      496.04     15.31 o 
  -5   8   4     1222.89     1171.52     27.03 o 
  -4   8   4     1709.26     1634.73     99.17 o 
  -3   8   4      340.77      322.13     16.54 o 
  -2   8   4     7717.69     8247.94    212.05 o 
  -1   8   4       17.66       17.95      2.01 o 
   0   8   4     3090.16     3129.45     42.50 o 
   1   8   4      469.44      415.90      9.55 o 
   2   8   4     3323.50     3375.11     80.92 o 
   3   8   4     1297.73     1297.37     29.75 o 
   4   8   4      209.20      244.08     21.77 o 
   5   8   4      805.03      865.18     23.88 o 
  -7   9   4        6.31       16.59      5.01 o 
  -6   9   4      930.72      899.11     78.63 o 
  -5   9   4     1517.41     1422.23    119.17 o 
  -4   9   4      359.71      309.84     28.67 o 
  -3   9   4     1113.33     1085.79     39.62 o 
  -2   9   4      302.88      292.86     11.18 o 
  -1   9   4     4140.35     4303.89     66.31 o 
   0   9   4      218.86      208.01      5.65 o 
   1   9   4     2726.33     2730.37     93.83 o 
   2   9   4      509.58      492.68     19.45 o 
   3   9   4      481.35      478.34     14.95 o 
   4   9   4      963.37      963.93     41.72 o 
   5   9   4       66.20       74.97      7.31 o 
  -6  10   4      329.64      354.11     13.37 o 
  -5  10   4      202.58      182.37      9.45 o 
  -4  10   4      655.73      593.71     47.98 o 
  -3  10   4      205.40      178.31     13.30 o 
  -2  10   4     1714.84     1710.39     41.07 o 
  -1  10   4        0.18       -0.53      2.03 o 
   0  10   4     1291.05     1275.59     25.76 o 
   1  10   4       54.01       47.98      6.28 o 
   2  10   4      605.09      575.77     16.32 o 
   3  10   4      546.88      517.27     16.18 o 
   4  10   4       47.46       59.71      6.61 o 
  -6  11   4        0.27       -0.24      4.52 o 
  -5  11   4      145.57      144.55     13.24 o 
  -4  11   4       16.86       15.27     10.70 o 
  -3  11   4        3.62        4.56     10.51 o 
  -2  11   4      195.99      197.04      8.98 o 
  -1  11   4      322.13      305.38      8.73 o 
   0  11   4       58.52       57.09      3.73 o 
   1  11   4       30.28       37.14      4.00 o 
   2  11   4        8.63       11.82      4.11 o 
   3  11   4      158.02      149.36      8.85 o 
   4  11   4       26.42       28.93      5.91 o 
  -5  12   4       56.92       55.16      6.89 o 
  -4  12   4       96.62       92.75      7.42 o 
  -3  12   4       62.98       69.70      6.67 o 
  -2  12   4      262.41      267.73     11.04 o 
  -1  12   4      130.64      128.29      7.81 o 
   0  12   4       17.73       17.36      3.16 o 
   1  12   4       36.54       44.72      4.53 o 
   2  12   4      104.04      106.66      6.29 o 
   3  12   4        9.79        5.76      4.66 o 
  -4  13   4       24.74       24.29      5.83 o 
  -3  13   4      161.63      188.84     10.37 o 
  -2  13   4       69.22       66.62      6.80 o 
  -1  13   4      113.77      128.51      8.39 o 
   0  13   4       16.43        9.02      4.42 o 
   1  13   4      713.64      734.45     25.06 o 
   2  13   4       87.17       87.65      6.08 o 
  -3  14   4        5.23        3.80      5.23 o 
  -2  14   4      773.14      834.98     23.20 o 
  -1  14   4       10.14        4.58      7.26 o 
   0  14   4      309.54      333.84     19.11 o 
   1  14   4      179.03      206.22     10.41 o 
  -9   1   5       30.56       42.15      6.42 o 
  -8   1   5        3.77       11.80      4.72 o 
  -7   1   5       46.93       37.10      7.85 o 
  -6   1   5      111.70      107.63      3.47 o 
  -5   1   5        7.39        8.62      2.58 o 
  -4   1   5     1089.95     1129.63     13.29 o 
  -3   1   5      177.34      198.30      4.08 o 
  -2   1   5     1733.47     1762.58     28.21 o 
  -1   1   5       85.25       75.59      2.17 o 
   0   1   5     1191.35     1145.98     17.40 o 
   1   1   5       85.66      109.53      5.05 o 
   2   1   5      469.13      479.67      9.01 o 
   3   1   5      267.76      254.91      6.53 o 
   4   1   5        1.76        3.12      2.26 o 
   5   1   5        6.01        8.80      2.90 o 
   6   1   5       91.07       89.40      6.28 o 
  -9   2   5        3.91        2.78      5.59 o 
  -8   2   5      175.00      188.57     10.14 o 
  -7   2   5      227.13      226.00      6.60 o 
  -6   2   5      907.20      861.52     14.60 o 
  -5   2   5       10.52       10.95      1.19 o 
  -4   2   5       57.08       53.71      3.33 o 
  -3   2   5     5375.37     5666.63     74.31 o 
  -2   2   5      293.29      260.57      5.32 o 
  -1   2   5     3541.27     3631.23     47.98 o 
   0   2   5     1991.54     2205.76     34.65 o 
   1   2   5     9390.11     9686.42    144.68 o 
   2   2   5     2164.58     2221.61     48.12 o 
   3   2   5      202.44      188.04      5.65 o 
   4   2   5      434.84      441.61      9.71 o 
   5   2   5      421.83      452.70     10.44 o 
   6   2   5      400.31      402.94     12.11 o 
  -9   3   5      295.26      336.34     14.13 o 
  -8   3   5        0.20       -0.48      2.74 o 
  -7   3   5      767.18      780.48     14.41 o 
  -6   3   5      313.91      286.68      8.99 o 
  -5   3   5     2983.06     2912.84    118.48 o 
  -4   3   5     4309.50     4492.25     59.74 o 
  -3   3   5     2111.96     2084.64     28.54 o 
  -2   3   5     2004.35     1930.72     26.01 o 
  -1   3   5      132.79      128.29      3.68 o 
   0   3   5     3795.97     3756.63     57.49 o 
   1   3   5      377.20      336.89      7.81 o 
   2   3   5     5625.58     5890.69     89.95 o 
   3   3   5     1869.16     1931.97     32.81 o 
   4   3   5       60.07       54.62      4.36 o 
   5   3   5      246.66      240.63     12.99 o 
   6   3   5       94.27       94.13      8.07 o 
  -8   4   5      384.33      390.90     14.47 o 
  -7   4   5      254.52      249.59      8.34 o 
  -6   4   5     3198.00     3039.56     43.50 o 
  -5   4   5        3.25        3.99      1.96 o 
  -4   4   5     2381.37     2425.40     39.15 o 
  -3   4   5    11672.47    12543.61    217.58 o 
  -2   4   5     2044.81     2020.11     24.53 o 
  -1   4   5     1115.29     1099.06     18.22 o 
   0   4   5     1440.03     1624.47     37.30 o 
   1   4   5     7262.66     7209.19    173.52 o 
   2   4   5      114.96      111.45      8.19 o 
   3   4   5      128.55      122.49      6.87 o 
   4   4   5      138.35      144.95      6.41 o 
   5   4   5      947.88      963.93     24.88 o 
   6   4   5      247.09      283.27     13.04 o 
  -8   5   5       52.84       44.21      4.12 o 
  -7   5   5      953.14      934.63     16.94 o 
  -6   5   5      244.56      219.73      6.84 o 
  -5   5   5     1798.18     1652.20     34.07 o 
  -4   5   5     1009.21      969.94     17.84 o 
  -3   5   5     1622.48     1550.11     19.30 o 
  -2   5   5     2336.41     2361.09     31.64 o 
  -1   5   5     2020.93     2190.18     38.59 o 
   0   5   5     2344.70     2308.29     36.63 o 
   1   5   5      356.60      361.55      8.46 o 
   2   5   5     5899.23     5971.52     96.51 o 
   3   5   5       17.74       16.86      2.82 o 
   4   5   5      750.11      785.19     20.81 o 
   5   5   5      225.80      253.58     11.29 o 
   6   5   5      439.33      431.17     15.99 o 
  -8   6   5        1.29        0.45      3.11 o 
  -7   6   5       39.48       30.00      4.15 o 
  -6   6   5      713.02      698.88     15.22 o 
  -5   6   5      758.45      764.53     16.17 o 
  -4   6   5     1512.32     1453.42     31.61 o 
  -3   6   5      752.29      718.89     31.07 o 
  -2   6   5     2601.10     2581.06     34.68 o 
  -1   6   5      269.11      310.47     11.12 o 
   0   6   5      365.53      346.93      9.19 o 
   1   6   5     5297.23     5555.84    138.48 o 
   2   6   5      326.12      314.96      8.41 o 
   3   6   5      560.87      569.92     12.84 o 
   4   6   5       58.98       56.05      5.88 o 
   5   6   5      890.56      853.99     23.50 o 
  -8   7   5        4.04        1.64      6.13 o 
  -7   7   5      339.68      340.03     12.25 o 
  -6   7   5       77.75       68.01      7.24 o 
  -5   7   5      116.07      102.73     14.00 o 
  -4   7   5       44.69       41.69      4.15 o 
  -3   7   5     1108.91     1124.39     34.48 o 
  -2   7   5      260.38      294.63     12.36 o 
  -1   7   5     1366.40     1392.57     20.27 o 
   0   7   5       68.09       72.90      3.64 o 
   1   7   5      480.37      469.14     16.45 o 
   2   7   5      470.97      448.26     14.21 o 
   3   7   5      446.30      439.76     14.00 o 
   4   7   5       60.13       69.38      6.38 o 
   5   7   5       21.19       23.93      5.54 o 
  -7   8   5       65.79       66.37      7.14 o 
  -6   8   5      148.42      133.26     13.55 o 
  -5   8   5      143.14      126.25      7.34 o 
  -4   8   5      195.49      186.25      8.08 o 
  -3   8   5      176.36      172.83      7.79 o 
  -2   8   5     1379.85     1358.35     19.83 o 
  -1   8   5      344.91      342.08      7.10 o 
   0   8   5        1.41        0.91      2.78 o 
   1   8   5      472.85      465.92     10.64 o 
   2   8   5      249.54      239.12     14.25 o 
   3   8   5      111.90       98.80      7.02 o 
   4   8   5       32.41       22.94      5.07 o 
   5   8   5       56.94       65.76      7.17 o 
  -7   9   5       52.74       39.77      5.90 o 
  -6   9   5       14.46        3.91      4.21 o 
  -5   9   5      375.14      361.06     26.29 o 
  -4   9   5      734.97      690.44     21.71 o 
  -3   9   5        7.53        9.55      3.59 o 
  -2   9   5      135.78      137.36      5.42 o 
  -1   9   5      161.72      170.71      5.09 o 
   0   9   5      633.62      635.25     11.50 o 
   1   9   5       19.64       25.54      3.22 o 
   2   9   5      307.13      300.50     13.78 o 
   3   9   5       78.31       81.31      6.82 o 
   4   9   5      137.25      124.59     13.38 o 
  -7  10   5       50.02       46.81      6.60 o 
  -6  10   5       61.13       53.10      6.44 o 
  -5  10   5       25.01       25.10      7.66 o 
  -4  10   5     2586.20     2462.77     87.10 o 
  -3  10   5       62.06       63.55      6.26 o 
  -2  10   5       29.20       32.29      4.86 o 
  -1  10   5     1739.17     1685.05     73.60 o 
   0  10   5     1553.53     1554.61     23.59 o 
   1  10   5      373.49      342.73      9.31 o 
   2  10   5       73.85       69.84      5.96 o 
   3  10   5      735.22      718.38     20.28 o 
   4  10   5        3.44        2.42      4.45 o 
  -6  11   5       47.40       46.03     10.11 o 
  -5  11   5      942.66      915.51     30.37 o 
  -4  11   5        2.12        5.54      4.46 o 
  -3  11   5     1144.73     1171.55     74.02 o 
  -2  11   5        3.84        1.83      3.85 o 
  -1  11   5     1986.30     1985.67     33.68 o 
   0  11   5      854.06      881.70     15.35 o 
   1  11   5      238.22      246.66      8.42 o 
   2  11   5      573.12      573.63     16.95 o 
   3  11   5       10.56       12.80      5.04 o 
  -5  12   5        7.31       12.03      5.37 o 
  -4  12   5     1410.74     1370.54     32.42 o 
  -3  12   5       18.40       17.01      7.29 o 
  -2  12   5      176.39      167.88      9.19 o 
  -1  12   5      473.60      489.19     22.30 o 
   0  12   5      937.08      941.32     16.50 o 
   1  12   5      476.50      468.84     14.65 o 
   2  12   5        4.25        2.71      4.05 o 
  -4  13   5       15.63       11.77      6.93 o 
  -3  13   5       77.87       83.29      7.59 o 
  -2  13   5      351.23      359.54     13.76 o 
  -1  13   5      128.18      120.63      8.31 o 
   0  13   5      796.51      841.22     32.52 o 
   1  13   5       30.12       27.94      4.47 o 
   2  13   5      247.58      247.80      9.59 o 
  -3  14   5       55.53       66.12     11.18 o 
  -2  14   5       14.89       18.44      5.72 o 
  -1  14   5       98.96      103.44     12.13 o 
   0  14   5       48.59       49.96      9.78 o 
  -9   0   6      544.90      617.97     28.45 o 
  -8   0   6     1242.05     1227.78     43.59 o 
  -7   0   6       48.08       34.37      7.04 o 
  -6   0   6      126.53      127.46      4.62 o 
  -5   0   6    10606.36    11022.14    165.74 o 
  -4   0   6      228.75      243.95      5.53 o 
  -3   0   6     6346.40     6542.49     98.83 o 
  -2   0   6     9483.22    10260.74    192.33 o 
  -1   0   6    30873.56    32082.15    827.31 o 
   0   0   6     8777.79     9711.77    176.04 o 
   1   0   6       14.47       72.31      5.98 o 
   2   0   6     5065.98     4972.73     93.72 o 
   3   0   6      706.21      668.78     17.58 o 
   4   0   6     2693.77     2686.37     55.05 o 
   5   0   6        2.26        1.51      4.12 o 
   6   0   6      794.39      888.76     24.52 o 
  -9   1   6      144.07      146.28      9.66 o 
  -8   1   6      361.44      338.69     13.59 o 
  -7   1   6     1071.16     1016.67     20.45 o 
  -6   1   6     2022.78     2004.22     29.22 o 
  -5   1   6        6.41        5.13      1.11 o 
  -4   1   6     6553.91     6583.30     70.47 o 
  -3   1   6      389.48      412.85      6.66 o 
  -2   1   6     3954.07     4071.46     63.13 o 
  -1   1   6     6255.40     6607.92     86.48 o 
   0   1   6     8769.86     8949.68    116.94 o 
   1   1   6     2881.70     2935.06     45.67 o 
   2   1   6      164.23      170.08      5.13 o 
   3   1   6     4010.03     4009.73     54.88 o 
   4   1   6      150.20      140.32      5.71 o 
   5   1   6      232.15      259.96      8.12 o 
   6   1   6       45.60       51.13      5.68 o 
  -9   2   6      265.60      259.21     12.48 o 
  -8   2   6      345.09      337.26     13.39 o 
  -7   2   6        8.73        9.38      3.28 o 
  -6   2   6       10.66       11.63      2.21 o 
  -5   2   6     6281.23     6280.16     74.93 o 
  -4   2   6      253.31      237.57      5.13 o 
  -3   2   6      107.51      105.78      2.93 o 
  -2   2   6      122.57      111.13      3.47 o 
  -1   2   6     8824.52     9083.27    118.13 o 
   0   2   6      269.60      269.59      6.48 o 
   1   2   6       56.51       40.21      6.37 o 
   2   2   6     1572.67     1385.90     23.51 o 
   3   2   6      878.78      874.69     16.67 o 
   4   2   6      328.23      290.57      7.92 o 
   5   2   6       14.59       14.58      3.40 o 
   6   2   6      172.85      178.13      8.84 o 
  -9   3   6       12.31       25.64     11.04 o 
  -8   3   6       34.65       39.91      4.69 o 
  -7   3   6      259.81      239.41      6.89 o 
  -6   3   6      111.43       97.40      6.68 o 
  -5   3   6       82.46       81.89      5.00 o 
  -4   3   6     1112.33     1081.06     16.00 o 
  -3   3   6      691.54      738.37     11.42 o 
  -2   3   6      636.28      724.22     13.23 o 
  -1   3   6     1310.90     1413.29     20.90 o 
   0   3   6     2502.85     2530.70     39.99 o 
   1   3   6      972.01      980.35     17.84 o 
   2   3   6       43.90       34.14      3.10 o 
   3   3   6      902.19      852.51     17.34 o 
   4   3   6       20.79       21.39      3.65 o 
   5   3   6       23.40       19.50      5.24 o 
   6   3   6        4.31        4.52      5.25 o 
  -9   4   6        6.27       12.10      5.37 o 
  -8   4   6       97.87      106.18      6.61 o 
  -7   4   6      441.97      450.61     10.01 o 
  -6   4   6      108.75       91.45      5.05 o 
  -5   4   6       52.29       57.32      4.54 o 
  -4   4   6      753.25      779.41     14.75 o 
  -3   4   6     4271.49     4564.12     60.79 o 
  -2   4   6     1172.58     1284.56     16.41 o 
  -1   4   6       80.49      110.27      7.64 o 
   0   4   6     3388.37     3506.28     54.48 o 
   1   4   6        4.81        1.58      2.11 o 
   2   4   6       27.06       28.67      3.16 o 
   3   4   6      143.79      146.50      6.03 o 
   4   4   6      283.61      287.63      9.33 o 
   5   4   6       13.05       17.32      5.30 o 
  -8   5   6      154.81      144.55      8.37 o 
  -7   5   6      182.62      186.69      6.49 o 
  -6   5   6     2060.09     2001.19     30.27 o 
  -5   5   6      107.74       96.17      5.14 o 
  -4   5   6     1197.26     1176.60     30.44 o 
  -3   5   6     2155.84     2264.94     33.95 o 
  -2   5   6     2908.75     2851.52     54.68 o 
  -1   5   6       18.75       14.77      1.89 o 
   0   5   6     1782.54     1868.15     30.64 o 
   1   5   6     3992.18     3793.41     59.37 o 
   2   5   6        1.22        3.13      2.23 o 
   3   5   6       15.97       15.68      3.08 o 
   4   5   6      173.85      167.70      9.03 o 
   5   5   6      275.64      308.83     12.99 o 
  -8   6   6      231.73      206.82      7.55 o 
  -7   6   6      297.36      287.44     11.95 o 
  -6   6   6      826.81      809.96     21.26 o 
  -5   6   6      617.70      636.99     18.64 o 
  -4   6   6        8.79        9.81      2.49 o 
  -3   6   6     3061.63     3146.32     60.50 o 
  -2   6   6      167.79      172.18      4.24 o 
  -1   6   6     1289.46     1262.86     21.43 o 
   0   6   6      800.26      759.25     14.48 o 
   1   6   6      945.26      888.33     16.94 o 
   2   6   6      464.82      483.92     29.13 o 
   3   6   6      163.61      175.58      7.51 o 
   4   6   6     1035.71     1055.21     38.39 o 
   5   6   6        1.83        6.66      4.90 o 
  -8   7   6       20.05       15.86      3.76 o 
  -7   7   6      300.45      296.50     14.65 o 
  -6   7   6     1428.76     1397.26     26.56 o 
  -5   7   6        7.83       13.71      3.84 o 
  -4   7   6      698.83      727.33     37.81 o 
  -3   7   6        0.27       -0.48      2.51 o 
  -2   7   6     1777.45     1848.91     69.52 o 
  -1   7   6       68.86       64.62      3.37 o 
   0   7   6     3084.39     3208.38     50.69 o 
   1   7   6     2453.43     2541.01     41.50 o 
   2   7   6     1034.32     1014.55     19.61 o 
   3   7   6      881.37      861.12     30.57 o 
   4   7   6       76.59       59.47      6.96 o 
   5   7   6      398.46      384.48     14.95 o 
  -8   8   6       69.56       70.77      6.20 o 
  -7   8   6       97.05      105.62      7.71 o 
  -6   8   6      620.75      599.11     17.05 o 
  -5   8   6      512.29      500.02     39.45 o 
  -4   8   6       30.06       43.78      5.64 o 
  -3   8   6     1809.71     1810.24    116.60 o 
  -2   8   6       14.95       17.93      5.09 o 
  -1   8   6     2146.70     2224.86     36.04 o 
   0   8   6      461.14      435.20     10.71 o 
   1   8   6     1014.24      979.70     18.76 o 
   2   8   6      428.19      409.70     12.53 o 
   3   8   6      219.89      214.12     12.88 o 
   4   8   6      375.58      407.31     17.80 o 
  -7   9   6      332.11      324.84     24.59 o 
  -6   9   6      206.34      184.30     24.09 o 
  -5   9   6      287.82      282.21     17.55 o 
  -4   9   6       92.93       89.80      6.50 o 
  -3   9   6      956.41      945.55     43.76 o 
  -2   9   6     1402.44     1430.10     63.96 o 
  -1   9   6       45.40       53.08      6.04 o 
   0   9   6      663.52      657.16     13.74 o 
   1   9   6       89.50       79.17      4.99 o 
   2   9   6      218.95      238.65     10.76 o 
   3   9   6      106.67      108.25     10.45 o 
   4   9   6       42.85       45.64      9.03 o 
  -7  10   6       13.78        6.24      6.54 o 
  -6  10   6       31.98       29.29      5.72 o 
  -5  10   6      195.75      166.72      8.99 o 
  -4  10   6      196.76      191.34     26.32 o 
  -3  10   6      180.07      184.10     26.88 o 
  -2  10   6       71.98       74.87     11.82 o 
  -1  10   6      609.38      629.39     11.67 o 
   0  10   6        8.09        9.25      2.66 o 
   1  10   6      393.31      414.75     17.30 o 
   2  10   6       16.00       14.57      5.84 o 
   3  10   6      214.51      222.68     10.95 o 
  -6  11   6        0.29       -3.36      4.59 o 
  -5  11   6        0.47       -4.32      4.32 o 
  -4  11   6       82.21       76.54     10.09 o 
  -3  11   6       11.66       13.33      4.37 o 
  -2  11   6      284.30      260.62     15.68 o 
  -1  11   6      169.61      176.26     11.40 o 
   0  11   6        5.04        2.78      2.74 o 
   1  11   6        1.23       -3.64      3.64 o 
   2  11   6       83.67       71.95      6.70 o 
   3  11   6      117.06      115.91      8.67 o 
  -5  12   6        0.25        1.55      4.90 o 
  -4  12   6       12.24       18.28      8.33 o 
  -3  12   6      170.67      171.67      9.50 o 
  -2  12   6       98.46       97.70      7.56 o 
  -1  12   6        0.03       -0.41      7.99 o 
   0  12   6        0.05        0.61      3.12 o 
   1  12   6       21.56       15.20      4.18 o 
   2  12   6        3.10        1.45      4.22 o 
  -4  13   6        2.13        2.21      4.98 o 
  -3  13   6       98.40       84.21     16.12 o 
  -2  13   6      138.80      135.39      8.80 o 
  -1  13   6       43.00       35.70      6.00 o 
   0  13   6      108.45      105.57     12.18 o 
   1  13   6       23.36       27.43      4.52 o 
  -2  14   6       56.62       55.43      7.99 o 
  -1  14   6       62.01       68.51     11.34 o 
  -9   1   7       90.32       87.89     11.09 o 
  -8   1   7      174.07      164.64      9.55 o 
  -7   1   7      163.02      170.38      6.94 o 
  -6   1   7      687.55      715.66     14.62 o 
  -5   1   7        1.35        3.56      1.35 o 
  -4   1   7       86.31       64.41      1.93 o 
  -3   1   7     1406.13     1370.33     17.72 o 
  -2   1   7      761.92      709.89     13.01 o 
  -1   1   7     5661.90     5994.33     78.87 o 
   0   1   7       39.61       39.35      2.57 o 
   1   1   7     3031.43     3271.82     44.59 o 
   2   1   7       78.42       88.82      4.20 o 
   3   1   7      888.20      884.45     17.69 o 
   4   1   7      288.29      265.96      7.90 o 
   5   1   7      616.86      637.21     13.73 o 
  -9   2   7      194.54      189.73     10.85 o 
  -8   2   7       23.47       21.98      5.51 o 
  -7   2   7     1686.28     1704.21     31.42 o 
  -6   2   7       36.77       36.34      2.75 o 
  -5   2   7     5175.98     5208.88     62.55 o 
  -4   2   7     4505.19     4785.03     63.52 o 
  -3   2   7     4021.08     4082.69     54.40 o 
  -2   2   7     5277.80     5517.87     85.17 o 
  -1   2   7       79.34       46.31      9.81 o 
   0   2   7     5217.12     5053.61     77.33 o 
   1   2   7      294.84      302.91      9.01 o 
   2   2   7     2919.34     2822.19     63.04 o 
   3   2   7       38.79       42.47      3.52 o 
   4   2   7      911.18      876.31     17.60 o 
   5   2   7      765.08      789.82     15.91 o 
  -9   3   7      132.93      147.90      9.86 o 
  -8   3   7      851.86      807.72     18.50 o 
  -7   3   7       97.57       77.53      4.13 o 
  -6   3   7     4025.40     4121.73     93.12 o 
  -5   3   7     1230.77     1294.37     20.01 o 
  -4   3   7     2617.86     2571.40     39.46 o 
  -3   3   7     3745.02     3689.98     49.52 o 
  -2   3   7     8527.19     8561.37    114.93 o 
  -1   3   7     6224.85     6110.90    105.37 o 
   0   3   7       59.59       57.75      3.23 o 
   1   3   7     5957.06     5915.56    214.74 o 
   2   3   7       53.69       61.16      7.01 o 
   3   3   7      668.57      644.29     25.87 o 
   4   3   7      259.81      266.56      9.18 o 
   5   3   7      529.50      513.13     38.59 o 
  -9   4   7      116.55      133.97      9.90 o 
  -8   4   7       12.10        5.49      3.34 o 
  -7   4   7     1107.87     1071.64     18.38 o 
  -6   4   7       13.33       14.09      2.57 o 
  -5   4   7     1723.50     1631.90     68.98 o 
  -4   4   7     1828.16     1872.19     31.10 o 
  -3   4   7     2748.61     2691.85     37.00 o 
  -2   4   7     3290.37     3373.96     45.40 o 
  -1   4   7     2254.61     2297.30     38.64 o 
   0   4   7     9428.65     9704.84    145.57 o 
   1   4   7        3.22       12.44      2.86 o 
   2   4   7     2320.17     2297.63     53.82 o 
   3   4   7        7.95        8.45      3.60 o 
   4   4   7     1060.31     1077.64     24.65 o 
   5   4   7      469.57      477.45     35.65 o 
  -8   5   7      464.92      432.32     10.62 o 
  -7   5   7      321.09      276.27      7.84 o 
  -6   5   7     1335.46     1295.17     23.89 o 
  -5   5   7        1.63       -0.59      2.13 o 
  -4   5   7      162.45      173.72      8.83 o 
  -3   5   7     3243.83     3422.49     55.29 o 
  -2   5   7     2994.19     3005.56     46.71 o 
  -1   5   7     1159.39     1130.41     35.63 o 
   0   5   7       59.34       56.46      3.38 o 
   1   5   7     4695.15     4605.40    122.75 o 
   2   5   7       98.99       90.03      8.45 o 
   3   5   7      179.28      174.35      7.06 o 
   4   5   7      349.44      340.20     13.25 o 
   5   5   7      356.64      401.45     15.59 o 
  -8   6   7        0.52        1.45      2.94 o 
  -7   6   7      260.61      243.00      7.65 o 
  -6   6   7        5.48       13.66      3.16 o 
  -5   6   7      176.43      190.90      6.63 o 
  -4   6   7      278.19      287.69      7.98 o 
  -3   6   7      265.44      277.25      9.40 o 
  -2   6   7       92.11      101.94      3.54 o 
  -1   6   7      168.53      181.66     10.25 o 
   0   6   7     1144.42     1193.87     21.32 o 
   1   6   7      216.41      225.78      9.75 o 
   2   6   7       23.89       22.31      3.37 o 
   3   6   7        3.06        1.02      2.90 o 
   4   6   7      144.76      138.01      8.90 o 
  -8   7   7       86.96       81.32      5.97 o 
  -7   7   7      125.25      111.50      5.58 o 
  -6   7   7        6.31        5.77      3.18 o 
  -5   7   7     1100.34     1103.03     31.10 o 
  -4   7   7      100.62       96.03      5.83 o 
  -3   7   7      612.16      621.83     24.87 o 
  -2   7   7        3.56        2.36      1.58 o 
  -1   7   7     1366.12     1318.68     56.69 o 
   0   7   7      136.75      137.06      7.15 o 
   1   7   7      346.21      346.34      9.30 o 
   2   7   7      272.19      264.71      8.40 o 
   3   7   7       36.38       37.96      5.60 o 
   4   7   7       15.79       16.25      5.28 o 
  -8   8   7       92.01       88.14      8.43 o 
  -7   8   7        0.31       -2.66      3.80 o 
  -6   8   7       27.30       30.40      5.03 o 
  -5   8   7      442.35      417.76     25.59 o 
  -4   8   7       93.49       86.92      5.98 o 
  -3   8   7      208.92      216.24      8.79 o 
  -2   8   7      173.43      154.77      5.80 o 
  -1   8   7        0.89        2.21      1.92 o 
   0   8   7      160.53      147.74      6.14 o 
   1   8   7        0.01        1.10      3.49 o 
   2   8   7      378.44      355.47     10.17 o 
   3   8   7       18.62       18.13      4.88 o 
   4   8   7       42.49       35.01      6.23 o 
  -7   9   7      129.04      143.77      9.04 o 
  -6   9   7        2.13        0.24      3.87 o 
  -5   9   7      242.96      247.50     19.22 o 
  -4   9   7       30.91       36.22      4.90 o 
  -3   9   7      231.71      227.82     13.50 o 
  -2   9   7       81.45       82.73      6.08 o 
  -1   9   7     1589.89     1602.76     24.10 o 
   0   9   7      199.25      207.70      7.12 o 
   1   9   7       46.63       45.22      7.04 o 
   2   9   7      454.57      458.54     15.02 o 
   3   9   7      207.95      203.28     25.12 o 
  -7  10   7       16.02       17.73      5.53 o 
  -6  10   7       80.88       72.52      6.99 o 
  -5  10   7      383.87      386.00     13.58 o 
  -4  10   7       36.29       38.90      5.43 o 
  -3  10   7       66.66       63.11      5.92 o 
  -2  10   7      388.95      376.76     12.77 o 
  -1  10   7       60.33       58.36      4.52 o 
   0  10   7      216.50      233.09      6.98 o 
   1  10   7       11.73       11.79      5.46 o 
   2  10   7        6.55       11.82      6.85 o 
   3  10   7        9.14        4.78      4.69 o 
  -6  11   7       81.35       70.75     11.74 o 
  -5  11   7      225.67      204.01     11.23 o 
  -4  11   7      735.89      746.84     78.15 o 
  -3  11   7        7.88        8.58      7.04 o 
  -2  11   7       55.32       47.37      5.86 o 
  -1  11   7      488.24      492.20     15.74 o 
   0  11   7      194.50      201.13      6.77 o 
   1  11   7      113.42      121.65      7.68 o 
   2  11   7       26.97       27.85      5.72 o 
  -5  12   7      202.44      213.18     15.65 o 
  -4  12   7       42.92       49.24      6.70 o 
  -3  12   7       94.34       85.80      7.34 o 
  -2  12   7      297.56      278.29     15.17 o 
  -1  12   7       81.42       84.00      7.41 o 
   0  12   7      326.19      347.81     19.67 o 
   1  12   7        0.76       -1.03      3.44 o 
  -4  13   7      206.59      222.87     11.96 o 
  -3  13   7       38.77       45.50      6.63 o 
  -2  13   7       51.42       39.53      7.68 o 
  -1  13   7      317.16      335.44     13.84 o 
   0  13   7       55.80       73.10     11.12 o 
  -9   0   8      414.04      421.63     22.63 o 
  -8   0   8      185.61      150.27     13.58 o 
  -7   0   8     2667.66     2742.52     83.83 o 
  -6   0   8     2642.09     2694.96     54.89 o 
  -5   0   8      294.76      292.56      7.60 o 
  -4   0   8     4945.64     5040.45     77.10 o 
  -3   0   8       34.21       27.41     12.82 o 
  -2   0   8     6185.84     6017.30    114.61 o 
  -1   0   8     3762.06     4088.21    110.65 o 
   0   0   8     7173.69     6741.47    124.40 o 
   1   0   8      246.63      225.38      8.32 o 
   2   0   8      791.91      737.89     26.54 o 
   3   0   8     4902.46     4724.25     91.69 o 
   4   0   8       85.63       93.42      7.56 o 
   5   0   8      909.07      971.69     26.82 o 
  -9   1   8       61.09       58.28      7.59 o 
  -8   1   8     1956.77     1981.85     45.80 o 
  -7   1   8      466.26      454.04     11.72 o 
  -6   1   8        2.20        2.84      2.39 o 
  -5   1   8     4162.76     4198.04     56.27 o 
  -4   1   8     4926.72     5111.87     55.25 o 
  -3   1   8     6324.34     6640.73    102.46 o 
  -2   1   8      899.60      961.29     17.17 o 
  -1   1   8    10247.64    10243.33    133.61 o 
   0   1   8      350.33      359.50      8.50 o 
   1   1   8     1329.76     1185.48     23.06 o 
   2   1   8     3198.83     3207.52     51.70 o 
   3   1   8     1350.41     1304.58     21.55 o 
   4   1   8      600.80      583.12     12.76 o 
   5   1   8       26.47       34.33      4.46 o 
  -9   2   8       29.59       32.05      8.13 o 
  -8   2   8        4.55       -3.26      4.46 o 
  -7   2   8      388.90      414.80     12.10 o 
  -6   2   8      883.55      871.27     26.31 o 
  -5   2   8       39.34       39.68      3.90 o 
  -4   2   8     2603.04     2626.81     36.10 o 
  -3   2   8      939.05      971.36     17.41 o 
  -2   2   8     3496.78     3763.53     88.35 o 
  -1   2   8     1634.48     1617.41     23.01 o 
   0   2   8     2530.70     2439.22     39.55 o 
   1   2   8       70.46       54.89      3.80 o 
   2   2   8      350.03      351.52      9.67 o 
   3   2   8      822.55      772.67     24.27 o 
   4   2   8      220.64      208.43     13.67 o 
   5   2   8       35.37       37.93      5.36 o 
  -9   3   8      296.62      298.12     13.65 o 
  -8   3   8       91.68       87.61      5.96 o 
  -7   3   8        2.45        5.31      3.02 o 
  -6   3   8      712.16      675.30     16.69 o 
  -5   3   8      393.54      401.23     10.10 o 
  -4   3   8      386.41      372.46      7.13 o 
  -3   3   8       14.91       16.29      2.30 o 
  -2   3   8     3172.02     3292.42     44.41 o 
  -1   3   8      571.47      536.01      9.13 o 
   0   3   8       61.37       58.21      3.52 o 
   1   3   8      126.35      126.46     11.60 o 
   2   3   8      320.51      315.06     13.88 o 
   3   3   8        1.69       -0.79      2.89 o 
   4   3   8        1.47        3.77      3.37 o 
   5   3   8        6.03        8.06      5.25 o 
  -9   4   8       32.38       42.21      7.22 o 
  -8   4   8       30.61       29.81      4.67 o 
  -7   4   8       57.63       49.83      3.83 o 
  -6   4   8        8.58       11.97      2.51 o 
  -5   4   8      690.31      654.24     13.44 o 
  -4   4   8      150.37      146.62      4.14 o 
  -3   4   8        6.06        1.12      1.79 o 
  -2   4   8      313.12      266.72      5.85 o 
  -1   4   8      302.99      305.45     15.27 o 
   0   4   8      323.30      304.69      8.01 o 
   1   4   8        0.67        0.43      2.18 o 
   2   4   8      768.84      710.02     15.38 o 
   3   4   8       35.59       41.36      5.44 o 
   4   4   8        3.25        0.07      3.30 o 
  -9   5   8       18.47       26.06      6.54 o 
  -8   5   8       99.59       99.32      6.63 o 
  -7   5   8      846.71      834.06     21.78 o 
  -6   5   8      495.42      490.27     11.68 o 
  -5   5   8       34.37       30.20      3.20 o 
  -4   5   8       25.96       29.02      2.91 o 
  -3   5   8     3448.24     3334.63    166.62 o 
  -2   5   8     1105.45     1111.21     38.20 o 
  -1   5   8     1814.12     1789.20     50.44 o 
   0   5   8      600.04      559.16     23.81 o 
   1   5   8     1018.59     1019.22     23.42 o 
   2   5   8        2.06       10.09      3.08 o 
   3   5   8      212.17      209.50      8.10 o 
   4   5   8      237.07      243.66     11.60 o 
  -8   6   8       85.39       78.80      6.88 o 
  -7   6   8      368.97      393.18     11.65 o 
  -6   6   8      658.67      678.01     14.94 o 
  -5   6   8      730.38      705.96     14.86 o 
  -4   6   8     1897.52     1920.48     39.85 o 
  -3   6   8       42.79       48.60      2.87 o 
  -2   6   8     6591.72     6748.51    123.76 o 
  -1   6   8      540.43      551.96     15.69 o 
   0   6   8     1022.15      974.73     27.94 o 
   1   6   8      281.51      289.17      8.57 o 
   2   6   8     1081.97     1034.11     20.55 o 
   3   6   8      706.63      738.36     16.70 o 
   4   6   8        0.12        0.46      4.46 o 
  -8   7   8      128.53      126.90      6.18 o 
  -7   7   8      382.57      392.42     11.45 o 
  -6   7   8       36.17       43.78      4.37 o 
  -5   7   8      333.43      345.05     14.51 o 
  -4   7   8       47.59       43.74      4.70 o 
  -3   7   8     1799.65     1868.53     62.95 o 
  -2   7   8      101.53      112.37      5.20 o 
  -1   7   8      755.65      702.55     14.16 o 
   0   7   8     3262.33     3274.60    120.49 o 
   1   7   8      192.46      185.81     11.71 o 
   2   7   8      838.50      828.85     41.41 o 
   3   7   8        7.15        7.93      4.50 o 
   4   7   8      549.06      569.51     18.82 o 
  -8   8   8       81.42       75.33      5.46 o 
  -7   8   8       58.46       71.66      6.58 o 
  -6   8   8      406.52      439.53     37.61 o 
  -5   8   8        6.02        4.33      3.53 o 
  -4   8   8      185.70      202.15     13.16 o 
  -3   8   8       54.20       54.47      5.37 o 
  -2   8   8     1410.81     1493.62     58.85 o 
  -1   8   8      867.90      877.33     20.51 o 
   0   8   8       30.69       34.31      3.63 o 
   1   8   8      183.51      175.38      6.89 o 
   2   8   8      164.85      156.50     21.41 o 
   3   8   8      481.37      486.99     16.78 o 
  -7   9   8      264.98      247.57     12.04 o 
  -6   9   8        7.27        9.93      4.60 o 
  -5   9   8      691.42      703.97     70.47 o 
  -4   9   8       70.63       76.54      7.71 o 
  -3   9   8      694.24      638.20     24.92 o 
  -2   9   8      251.61      247.09     10.11 o 
  -1   9   8      713.84      738.59     33.45 o 
   0   9   8       69.20       73.51      4.74 o 
   1   9   8      304.87      286.06      9.18 o 
   2   9   8       61.48       78.62      7.02 o 
   3   9   8        5.40        9.92      5.34 o 
  -7  10   8        4.52       -2.30      4.63 o 
  -6  10   8      357.72      347.91     19.87 o 
  -5  10   8       83.86       74.58      9.81 o 
  -4  10   8      237.11      258.51     27.69 o 
  -3  10   8       24.34       20.98      4.81 o 
  -2  10   8      249.04      242.87     12.74 o 
  -1  10   8      526.94      582.04     13.93 o 
   0  10   8        7.60       11.48      3.39 o 
   1  10   8      254.66      267.58     10.41 o 
   2  10   8       57.82       61.57      6.61 o 
  -6  11   8        0.58       -4.34      4.34 o 
  -5  11   8       65.18       76.77     14.39 o 
  -4  11   8       50.10       41.37      6.18 o 
  -3  11   8        5.48        8.25      4.85 o 
  -2  11   8      158.35      161.28      9.45 o 
  -1  11   8        4.91        3.48      4.42 o 
   0  11   8        2.04       -3.53      3.53 o 
   1  11   8        0.22        3.23      3.91 o 
   2  11   8      145.60      144.96      9.39 o 
  -5  12   8        8.37        1.51      7.66 o 
  -4  12   8        0.07       -0.52      5.92 o 
  -3  12   8       38.44       38.16      6.34 o 
  -2  12   8        0.24        5.13      4.80 o 
  -1  12   8        0.59        0.82      5.00 o 
   0  12   8       81.81       78.35     11.46 o 
   1  12   8       30.14       41.63      5.28 o 
  -4  13   8       57.95       62.70      9.72 o 
  -3  13   8       16.44       15.52      5.94 o 
  -2  13   8        4.96        2.78      5.17 o 
  -1  13   8        1.77        0.99      5.57 o 
  -9   1   9      201.73      220.71     11.73 o 
  -8   1   9       41.56       44.85      6.48 o 
  -7   1   9      510.50      492.63     12.37 o 
  -6   1   9      271.75      248.87      7.91 o 
  -5   1   9      365.20      367.15      7.73 o 
  -4   1   9      266.09      261.13      6.55 o 
  -3   1   9      472.14      413.57      8.63 o 
  -2   1   9      177.12      164.92      5.08 o 
  -1   1   9       49.06       37.26      3.48 o 
   0   1   9      302.10      304.85      8.06 o 
   1   1   9       33.96       25.85      3.70 o 
   2   1   9       88.23       84.91      4.56 o 
   3   1   9      238.05      227.35      8.98 o 
   4   1   9       53.20       51.64      5.71 o 
  -9   2   9       75.74       96.59      8.87 o 
  -8   2   9       67.97       79.35     13.22 o 
  -7   2   9        9.74        7.80      3.11 o 
  -6   2   9      946.32      887.31     15.01 o 
  -5   2   9       30.65       38.10      2.28 o 
  -4   2   9      752.85      699.16     11.50 o 
  -3   2   9      810.40      798.83     15.03 o 
  -2   2   9     3302.10     3221.44     51.42 o 
  -1   2   9      249.52      186.18      7.82 o 
   0   2   9      151.58      147.02      7.94 o 
   1   2   9     2603.58     2590.29     42.90 o 
   2   2   9       31.45       35.82      4.74 o 
   3   2   9      744.34      744.09     17.09 o 
   4   2   9       85.28       97.31      6.63 o 
  -9   3   9      222.06      212.80     14.33 o 
  -8   3   9       40.26       26.20      5.52 o 
  -7   3   9      745.41      730.36     25.95 o 
  -6   3   9       13.09       11.30      2.72 o 
  -5   3   9     2175.00     2073.30     82.51 o 
  -4   3   9      349.19      362.46      8.34 o 
  -3   3   9     5263.81     5286.91     82.52 o 
  -2   3   9     2340.54     2343.87     32.50 o 
  -1   3   9     1183.65     1254.21     73.01 o 
   0   3   9     3237.42     3297.07    103.55 o 
   1   3   9      782.52      762.40     15.92 o 
   2   3   9     1628.25     1497.19     27.55 o 
   3   3   9        2.92        6.30      3.41 o 
   4   3   9      463.39      478.02     14.59 o 
  -9   4   9       56.33       70.70      8.04 o 
  -8   4   9      366.26      393.86     12.08 o 
  -7   4   9        6.99       13.89      4.53 o 
  -6   4   9     2679.44     2627.69     48.85 o 
  -5   4   9       37.82       32.65      3.08 o 
  -4   4   9     1853.92     1907.07     27.36 o 
  -3   4   9     4734.70     4711.72    202.15 o 
  -2   4   9     1938.14     1785.94     59.47 o 
  -1   4   9     1272.57     1237.43     22.00 o 
   0   4   9        1.89        1.30      2.04 o 
   1   4   9     2339.73     2359.35     68.71 o 
   2   4   9       42.24       42.10      4.17 o 
   3   4   9      656.87      655.04     15.80 o 
   4   4   9      365.94      353.40     15.28 o 
  -9   5   9       98.29      108.30      9.37 o 
  -8   5   9      316.86      272.85     10.10 o 
  -7   5   9      465.19      494.26     10.91 o 
  -6   5   9        1.27        3.06      3.32 o 
  -5   5   9      283.17      271.47      7.92 o 
  -4   5   9     2876.01     2929.81     47.48 o 
  -3   5   9      306.39      269.55      7.54 o 
  -2   5   9     2510.68     2434.01     49.12 o 
  -1   5   9      174.59      166.30      5.95 o 
   0   5   9     2008.07     1867.90    123.78 o 
   1   5   9      323.22      310.12     10.80 o 
   2   5   9      582.84      585.16     14.36 o 
   3   5   9      258.40      271.46     25.40 o 
   4   5   9      202.92      239.98     12.02 o 
  -8   6   9       34.85       31.99      5.07 o 
  -7   6   9      479.25      442.97     17.28 o 
  -6   6   9      520.89      498.74     12.24 o 
  -5   6   9      268.44      274.62     19.22 o 
  -4   6   9       24.70       20.18      3.08 o 
  -3   6   9     2244.22     2364.47     38.91 o 
  -2   6   9        1.45        3.29      3.74 o 
  -1   6   9      448.29      465.00     19.12 o 
   0   6   9     1090.15     1065.06     33.95 o 
   1   6   9     1054.53     1077.60     21.13 o 
   2   6   9       35.34       35.65      4.84 o 
   3   6   9       36.82       37.41      4.68 o 
  -8   7   9      112.26      113.09     12.55 o 
  -7   7   9      365.63      360.25     16.79 o 
  -6   7   9        1.26       -2.11      3.01 o 
  -5   7   9        9.95        7.45      3.15 o 
  -4   7   9     1576.13     1604.22     28.49 o 
  -3   7   9        8.94        8.94      5.87 o 
  -2   7   9       25.58       27.99      4.12 o 
  -1   7   9       69.63       80.60      4.46 o 
   0   7   9      311.34      289.17      8.66 o 
   1   7   9      316.63      315.30     18.58 o 
   2   7   9       31.41       30.85      6.68 o 
   3   7   9       62.19       64.76      7.01 o 
  -8   8   9        8.44       11.33      3.93 o 
  -7   8   9      194.96      183.92      8.06 o 
  -6   8   9       14.95       15.28      3.79 o 
  -5   8   9        0.93        1.53      3.65 o 
  -4   8   9      912.44      959.37     66.70 o 
  -3   8   9      305.60      317.41     12.38 o 
  -2   8   9       66.14       63.22      4.62 o 
  -1   8   9        8.96        9.39      2.81 o 
   0   8   9      194.00      198.96      8.82 o 
   1   8   9       70.11       92.30      5.46 o 
   2   8   9        6.74        2.38      3.48 o 
   3   8   9      197.00      198.67     13.52 o 
  -7   9   9       36.57       35.54      5.68 o 
  -6   9   9        5.03        9.19      4.60 o 
  -5   9   9      284.06      270.68     26.27 o 
  -4   9   9       23.01       15.24      5.06 o 
  -3   9   9       25.59       27.36      8.30 o 
  -2   9   9      710.57      753.40     61.64 o 
  -1   9   9       35.18       46.60      5.92 o 
   0   9   9       33.26       28.02      4.13 o 
   1   9   9       22.57       23.60      4.11 o 
   2   9   9       34.38       41.82      6.16 o 
  -7  10   9        4.10        5.39      5.02 o 
  -6  10   9        1.83        3.73      4.59 o 
  -5  10   9      362.97      392.03     36.46 o 
  -4  10   9      632.86      633.80     56.53 o 
  -3  10   9      408.37      398.10     22.86 o 
  -2  10   9      195.64      176.86      9.79 o 
  -1  10   9     1014.75     1089.17     22.11 o 
   0  10   9      145.02      138.43      8.65 o 
   1  10   9      122.82      125.06     13.66 o 
   2  10   9       84.59      100.75      9.19 o 
  -6  11   9      452.32      445.26     41.05 o 
  -5  11   9      289.72      289.10     18.16 o 
  -4  11   9      495.65      498.60     16.44 o 
  -3  11   9       18.53       24.68      5.51 o 
  -2  11   9      704.37      708.92     22.41 o 
  -1  11   9       52.59       54.50      9.03 o 
   0  11   9      659.05      721.66     20.60 o 
   1  11   9      322.31      350.03     24.70 o 
  -5  12   9      355.24      413.59     26.94 o 
  -4  12   9      323.31      339.47     14.06 o 
  -3  12   9      465.50      489.48     17.12 o 
  -2  12   9      134.13      136.72      9.18 o 
  -1  12   9      894.10      935.62     25.56 o 
   0  12   9        5.72       -4.30      7.88 o 
  -2  13   9      178.10      179.00     11.10 o 
  -9   0  10      173.83      175.02     15.20 o 
  -8   0  10      633.82      634.73     28.22 o 
  -7   0  10       11.19        9.44      6.31 o 
  -6   0  10       59.38       65.65      5.05 o 
  -5   0  10     1599.72     1493.40     32.61 o 
  -4   0  10     2357.88     2397.83     38.57 o 
  -3   0  10       52.10       31.05      3.86 o 
  -2   0  10     1709.42     1605.63     33.75 o 
  -1   0  10     2491.99     2445.77     70.13 o 
   0   0  10      107.48      105.40      8.77 o 
   1   0  10       95.41       81.53      8.16 o 
   2   0  10      906.06      915.80     54.88 o 
   3   0  10        8.04       12.47      5.67 o 
   4   0  10       87.02       89.58     15.82 o 
  -9   1  10      327.66      364.32     15.87 o 
  -8   1  10      181.20      196.99     10.78 o 
  -7   1  10       19.49       19.08      3.46 o 
  -6   1  10       63.35       50.64      4.00 o 
  -5   1  10      432.63      403.93      7.20 o 
  -4   1  10     2094.64     2119.52     27.14 o 
  -3   1  10        2.48        6.17      1.65 o 
  -2   1  10     1325.63     1297.74     22.80 o 
  -1   1  10      250.69      224.14      8.44 o 
   0   1  10      734.11      756.92     15.44 o 
   1   1  10      360.58      389.11     10.55 o 
   2   1  10      132.54      141.50      6.88 o 
   3   1  10      692.46      654.04     13.84 o 
   4   1  10       35.35       35.22      4.43 o 
  -9   2  10       97.86      109.91      9.33 o 
  -8   2  10      583.07      582.30     23.62 o 
  -7   2  10       64.82       65.97     13.05 o 
  -6   2  10       69.10       65.80      4.50 o 
  -5   2  10     3831.30     3868.84     47.63 o 
  -4   2  10      430.77      402.53      9.07 o 
  -3   2  10      322.88      336.33      8.17 o 
  -2   2  10     1718.03     1648.82     73.06 o 
  -1   2  10     2045.10     2035.49     33.77 o 
   0   2  10       30.69       30.47      3.28 o 
   1   2  10      355.68      340.47      9.68 o 
   2   2  10     1318.78     1216.55     29.29 o 
   3   2  10      265.46      266.39     11.05 o 
   4   2  10       62.03       67.28      6.13 o 
  -9   3  10       20.01       27.74      8.49 o 
  -8   3  10      105.37       92.91      8.08 o 
  -7   3  10        0.70        1.34      3.87 o 
  -6   3  10      704.73      698.45     27.85 o 
  -5   3  10       11.58        9.53      2.48 o 
  -4   3  10     1307.40     1264.67     19.21 o 
  -3   3  10      280.97      268.39      7.18 o 
  -2   3  10      694.35      657.13     11.04 o 
  -1   3  10      919.13      848.66     19.67 o 
   0   3  10      545.86      500.83     31.46 o 
   1   3  10       25.26       27.50      3.70 o 
   2   3  10       13.98       12.78      3.45 o 
   3   3  10      491.33      492.10     14.98 o 
   4   3  10       15.66       22.92      4.68 o 
  -9   4  10      140.52      138.55     10.18 o 
  -8   4  10       78.44       82.94      6.07 o 
  -7   4  10       17.27       19.37      3.73 o 
  -6   4  10      148.88      137.20      5.30 o 
  -5   4  10      613.55      571.35     12.41 o 
  -4   4  10      201.66      191.99      5.23 o 
  -3   4  10       65.23       61.81      4.46 o 
  -2   4  10      785.64      796.18     50.66 o 
  -1   4  10      288.91      257.12     28.43 o 
   0   4  10        8.72       12.36      4.92 o 
   1   4  10      373.91      353.37     10.08 o 
   2   4  10      316.41      315.92      9.94 o 
   3   4  10        6.34       11.13      3.95 o 
  -9   5  10        0.81        6.36      5.59 o 
  -8   5  10        6.77       11.69      4.17 o 
  -7   5  10       17.43       15.06      3.14 o 
  -6   5  10       50.40       53.74      4.74 o 
  -5   5  10       76.88       87.25      4.70 o 
  -4   5  10      252.89      253.71      9.39 o 
  -3   5  10        3.16        3.61      1.95 o 
  -2   5  10      696.74      717.12     22.07 o 
  -1   5  10      330.86      296.49      8.36 o 
   0   5  10      244.38      243.24      7.92 o 
   1   5  10       21.20       23.83      4.15 o 
   2   5  10      100.23       87.76     20.25 o 
   3   5  10        1.98        7.40      4.23 o 
  -8   6  10       18.62       15.98      4.49 o 
  -7   6  10      315.65      317.55      8.83 o 
  -6   6  10      194.55      195.11      9.29 o 
  -5   6  10       77.64       71.87      5.02 o 
  -4   6  10       60.52       55.84      4.08 o 
  -3   6  10      843.33      861.45     16.40 o 
  -2   6  10      271.88      269.38     10.23 o 
  -1   6  10        9.52       13.44      6.22 o 
   0   6  10       70.32       67.41      4.60 o 
   1   6  10      988.04      991.82     42.64 o 
   2   6  10      281.21      293.59     10.11 o 
   3   6  10        7.81       11.70      4.03 o 
  -8   7  10      123.55      123.51      7.77 o 
  -7   7  10       76.40       74.30      5.53 o 
  -6   7  10      763.67      775.61     16.99 o 
  -5   7  10       20.83       15.52      3.41 o 
  -4   7  10     1279.89     1241.27     41.21 o 
  -3   7  10       94.41       89.88      6.65 o 
  -2   7  10      333.63      353.26     12.07 o 
  -1   7  10      477.86      471.86     47.47 o 
   0   7  10       81.04       97.85      5.51 o 
   1   7  10      715.40      773.63     56.33 o 
   2   7  10       16.73       22.82      4.32 o 
   3   7  10      390.25      452.98     22.07 o 
  -8   8  10      113.63      126.99      6.57 o 
  -7   8  10      752.54      775.37     17.77 o 
  -6   8  10      177.84      169.35      7.78 o 
  -5   8  10     1130.32     1057.10     76.59 o 
  -4   8  10       58.56       64.72      7.49 o 
  -3   8  10     3303.50     3407.49     67.88 o 
  -2   8  10      691.55      723.05     36.24 o 
  -1   8  10      555.92      577.00     26.44 o 
   0   8  10      374.50      376.88     10.69 o 
   1   8  10      642.40      658.61     22.49 o 
   2   8  10     1065.53     1150.28     29.56 o 
  -7   9  10       24.40       33.42      5.92 o 
  -6   9  10     1108.74     1115.54     61.33 o 
  -5   9  10       30.61       41.63      5.84 o 
  -4   9  10     1201.82     1176.53     83.77 o 
  -3   9  10      337.42      342.15     20.26 o 
  -2   9  10     1786.40     1833.79    122.61 o 
  -1   9  10     1547.03     1600.37     67.84 o 
   0   9  10      911.00      937.73     19.66 o 
   1   9  10      708.17      716.05     23.95 o 
   2   9  10       66.56       63.67      9.17 o 
  -6  10  10       35.65       40.93      6.37 o 
  -5  10  10      428.03      440.99     34.98 o 
  -4  10  10       22.54       21.23      5.47 o 
  -3  10  10      777.06      795.93     22.15 o 
  -2  10  10      424.62      434.89     15.24 o 
  -1  10  10      118.63      130.43      7.22 o 
   0  10  10      414.92      460.78     16.18 o 
   1  10  10        8.08       14.94      5.03 o 
  -6  11  10      103.21      118.21      8.87 o 
  -5  11  10        9.08       -0.57      5.20 o 
  -4  11  10        9.68        8.98      6.73 o 
  -3  11  10        2.41        4.30      5.11 o 
  -2  11  10       29.47       33.56      9.50 o 
  -1  11  10       35.31       57.52      7.45 o 
   0  11  10        8.64       11.25      5.74 o 
  -4  12  10       74.14       70.82      8.09 o 
  -3  12  10       38.63       49.28      7.45 o 
  -2  12  10        0.01        3.66      5.07 o 
  -1  12  10       11.81       15.39      9.42 o 
  -9   1  11       35.84       45.64      7.00 o 
  -8   1  11        0.95        0.04      4.69 o 
  -7   1  11        1.46        3.41      2.89 o 
  -6   1  11       67.52       66.12      4.56 o 
  -5   1  11        9.65       10.09      2.24 o 
  -4   1  11       10.36       11.35      2.07 o 
  -3   1  11        8.00       13.56      2.02 o 
  -2   1  11        3.76        7.41      3.72 o 
  -1   1  11        2.57        2.70      2.71 o 
   0   1  11        1.03        4.08      3.01 o 
   1   1  11       32.26       30.13      3.97 o 
   2   1  11        4.85        0.77      3.55 o 
   3   1  11       32.32       26.86      4.70 o 
  -9   2  11        5.65       11.91      5.56 o 
  -8   2  11       44.31       60.14     14.73 o 
  -7   2  11       97.32       86.66      5.87 o 
  -6   2  11       85.26       82.77      6.57 o 
  -5   2  11        6.36        9.05      1.85 o 
  -4   2  11     1003.59      966.87     14.04 o 
  -3   2  11       38.63       44.24      3.21 o 
  -2   2  11       13.02       16.57      3.23 o 
  -1   2  11       78.41       70.78      4.12 o 
   0   2  11       92.04       90.09      9.32 o 
   1   2  11      307.87      268.82      9.04 o 
   2   2  11       47.62       49.30      5.02 o 
   3   2  11       74.82       82.68      6.53 o 
  -9   3  11       31.73       26.88      6.59 o 
  -8   3  11        3.92        1.83      3.41 o 
  -7   3  11      214.73      212.52     11.58 o 
  -6   3  11      643.80      634.14     14.87 o 
  -5   3  11      928.07      941.68     22.14 o 
  -4   3  11      113.41      109.10      6.31 o 
  -3   3  11     1311.54     1264.26     22.71 o 
  -2   3  11        8.71       11.50      2.21 o 
  -1   3  11     1248.86     1277.81     49.49 o 
   0   3  11      316.63      294.30     19.38 o 
   1   3  11     1239.12     1144.85     22.65 o 
   2   3  11       26.79       29.75      7.24 o 
   3   3  11       64.95       71.59      6.19 o 
  -9   4  11      127.02      147.31     10.84 o 
  -8   4  11      200.00      228.33     10.72 o 
  -7   4  11     1020.85      940.80     20.47 o 
  -6   4  11      147.46      140.35      5.45 o 
  -5   4  11      191.37      189.32      6.71 o 
  -4   4  11     3935.38     3843.43     57.11 o 
  -3   4  11      103.30       86.11      5.54 o 
  -2   4  11      807.29      804.82     23.28 o 
  -1   4  11      326.84      317.92     14.87 o 
   0   4  11     2469.73     2441.53     97.85 o 
   1   4  11       37.19       35.73      4.27 o 
   2   4  11      472.72      472.66     12.97 o 
   3   4  11      228.87      259.43     10.25 o 
  -8   5  11      346.86      368.64     12.02 o 
  -7   5  11       70.95       67.04      8.81 o 
  -6   5  11     1192.15     1169.44     33.13 o 
  -5   5  11      226.19      222.89     11.98 o 
  -4   5  11       42.15       40.81      4.07 o 
  -3   5  11     1681.37     1717.50     59.98 o 
  -2   5  11      395.80      391.12     18.19 o 
  -1   5  11      654.55      608.37     37.81 o 
   0   5  11      215.10      194.41     11.36 o 
   1   5  11     1235.94     1269.23     52.06 o 
   2   5  11      139.62      141.06      9.40 o 
   3   5  11       72.75       67.74      6.31 o 
  -8   6  11       14.48       15.87      4.40 o 
  -7   6  11      939.53      896.17     17.08 o 
  -6   6  11       43.70       42.13      4.28 o 
  -5   6  11      794.51      790.01     17.12 o 
  -4   6  11     1320.03     1317.08     30.51 o 
  -3   6  11      670.33      656.57     17.76 o 
  -2   6  11      147.75      149.24      8.18 o 
  -1   6  11        1.50        1.55      3.43 o 
   0   6  11     2209.51     2197.80    105.01 o 
   1   6  11       71.60       59.50      5.29 o 
   2   6  11      195.08      205.11     11.71 o 
  -8   7  11      184.98      187.97      9.13 o 
  -7   7  11      101.88      100.41      6.20 o 
  -6   7  11      523.48      513.64     14.58 o 
  -5   7  11       64.07       60.71      5.23 o 
  -4   7  11      123.26      125.39      9.75 o 
  -3   7  11     1953.07     2066.27     70.25 o 
  -2   7  11      821.60      820.40     21.65 o 
  -1   7  11      337.82      323.07     33.67 o 
   0   7  11       23.52       15.76      3.58 o 
   1   7  11      725.52      763.64     25.96 o 
   2   7  11        2.86        0.99      3.76 o 
  -7   8  11      126.86      133.75     10.44 o 
  -6   8  11       46.17       36.32      4.95 o 
  -5   8  11       10.47       16.56      4.78 o 
  -4   8  11      121.13      114.74     10.39 o 
  -3   8  11      157.38      169.97     16.54 o 
  -2   8  11       80.79       84.76      6.90 o 
  -1   8  11       92.03       88.51     10.98 o 
   0   8  11      222.97      216.77      8.55 o 
   1   8  11        1.16        4.38      3.74 o 
   2   8  11       11.06       13.30      5.42 o 
  -7   9  11        4.00        2.49      4.51 o 
  -6   9  11       34.47       38.44      6.02 o 
  -5   9  11      215.23      208.99     14.92 o 
  -4   9  11       78.81       95.10      7.80 o 
  -3   9  11        7.93       17.70      7.24 o 
  -2   9  11        6.89        9.93      5.11 o 
  -1   9  11      442.68      483.03     26.60 o 
   0   9  11       45.68       53.34      7.21 o 
   1   9  11       24.54       34.53      4.95 o 
  -6  10  11      199.39      212.46     11.35 o 
  -5  10  11      789.49      819.78     73.74 o 
  -4  10  11      390.20      433.06     32.11 o 
  -3  10  11        1.64       -0.31      4.60 o 
  -2  10  11      740.86      799.76     87.99 o 
  -1  10  11       93.54      106.94      8.45 o 
   0  10  11      547.84      541.04     17.93 o 
  -5  11  11      445.33      450.71     61.08 o 
  -4  11  11      573.82      661.05     62.53 o 
  -3  11  11      606.94      664.72     31.07 o 
  -2  11  11       92.21       95.22      8.74 o 
  -1  11  11     1277.46     1382.29     80.08 o 
  -9   0  12      124.45      108.86     13.58 o 
  -8   0  12       48.33       49.40     10.17 o 
  -7   0  12        4.49        5.31      6.20 o 
  -6   0  12     1948.51     1773.62     82.54 o 
  -5   0  12      386.27      358.48     24.09 o 
  -4   0  12      755.30      710.70     18.19 o 
  -3   0  12     1877.77     1851.42     39.24 o 
  -2   0  12       17.57       28.22      5.59 o 
  -1   0  12      779.86      809.82     29.34 o 
   0   0  12      291.02      248.12     14.81 o 
   2   0  12      220.21      207.83     16.04 o 
   3   0  12      166.22      179.55     15.65 o 
  -9   1  12      501.95      552.10     19.78 o 
  -8   1  12      254.98      252.17     12.53 o 
  -7   1  12      302.05      309.45     10.24 o 
  -6   1  12      276.83      258.26      8.65 o 
  -5   1  12     1940.48     1931.55     29.32 o 
  -4   1  12        4.35        5.27      1.94 o 
  -3   1  12      348.94      343.77      7.64 o 
  -2   1  12     2691.93     2593.01     53.05 o 
  -1   1  12      677.99      635.42     23.95 o 
   0   1  12      179.09      192.76      8.81 o 
   1   1  12       89.96       88.23      7.20 o 
   2   1  12      991.98      992.70     21.88 o 
   3   1  12        2.75        1.09      4.04 o 
  -9   2  12       64.41       69.62      8.57 o 
  -8   2  12      101.95      113.63      9.14 o 
  -7   2  12       26.82       27.29      3.99 o 
  -6   2  12     1561.87     1500.57     28.36 o 
  -5   2  12       77.80       77.16      5.00 o 
  -4   2  12      787.59      735.12     13.25 o 
  -3   2  12      294.31      271.76      7.69 o 
  -2   2  12      474.52      468.55     13.79 o 
  -1   2  12      673.14      667.82     17.49 o 
   0   2  12      416.70      377.69     19.76 o 
   1   2  12     1158.77     1123.99     22.90 o 
   2   2  12        6.96        6.35      3.70 o 
  -9   3  12       99.10       99.63      9.46 o 
  -8   3  12      156.59      164.53      8.06 o 
  -7   3  12        2.28        1.85      3.19 o 
  -6   3  12      368.87      362.37     10.73 o 
  -5   3  12      612.49      596.54     11.61 o 
  -4   3  12      171.87      161.43      5.21 o 
  -3   3  12      122.60      129.42      6.75 o 
  -2   3  12     1205.13     1086.89     36.32 o 
  -1   3  12      928.73      929.24     22.35 o 
   0   3  12        6.18        7.00      3.11 o 
   1   3  12       32.85       29.75      4.22 o 
   2   3  12      406.73      418.50     15.51 o 
  -9   4  12       77.28       75.58      8.77 o 
  -8   4  12        4.90        1.83      3.77 o 
  -7   4  12      289.14      282.25     13.08 o 
  -6   4  12        0.40       -1.19      3.00 o 
  -5   4  12      456.18      472.67     12.40 o 
  -4   4  12       15.79       15.77      2.49 o 
  -3   4  12      365.16      325.35     16.09 o 
  -2   4  12      712.78      740.37     44.62 o 
  -1   4  12      128.29      121.07     11.80 o 
   0   4  12       66.31       65.82      5.03 o 
   1   4  12       27.11       19.05      4.08 o 
   2   4  12       14.01       19.70      4.80 o 
  -8   5  12       87.62       94.53      6.73 o 
  -7   5  12      272.99      276.09      9.94 o 
  -6   5  12       19.67       18.05      3.56 o 
  -5   5  12       45.37       49.10      5.84 o 
  -4   5  12     2404.57     2432.57     87.29 o 
  -3   5  12      197.85      205.05     30.79 o 
  -2   5  12      276.52      280.60     29.56 o 
  -1   5  12        0.36        3.08      4.30 o 
   0   5  12      752.40      722.85     38.03 o 
   1   5  12       65.30       59.28      5.77 o 
   2   5  12        5.01        6.96      4.00 o 
  -8   6  12      190.88      185.51      9.02 o 
  -7   6  12       13.22       14.63      4.21 o 
  -6   6  12      389.93      405.54     11.20 o 
  -5   6  12        3.27        1.38      2.83 o 
  -4   6  12      403.56      394.56     16.21 o 
  -3   6  12       34.91       35.06      5.22 o 
  -2   6  12      100.23      116.57      7.73 o 
  -1   6  12      157.57      178.84      9.36 o 
   0   6  12      191.31      178.24     11.10 o 
   1   6  12      520.43      518.73     14.03 o 
   2   6  12       23.41       22.52      4.79 o 
  -8   7  12       38.74       28.21      5.85 o 
  -7   7  12      509.53      510.33     16.28 o 
  -6   7  12       74.57       88.90      5.82 o 
  -5   7  12      612.26      633.72     22.96 o 
  -4   7  12        0.54        1.14      3.65 o 
  -3   7  12     1069.10     1192.73     94.11 o 
  -2   7  12        9.92       15.71      4.82 o 
  -1   7  12      412.06      445.58     15.61 o 
   0   7  12      723.57      760.19     53.06 o 
   1   7  12       67.47       62.45     10.45 o 
  -7   8  12      151.72      156.69      7.96 o 
  -6   8  12      716.65      698.54     16.34 o 
  -5   8  12        0.03        5.16      4.43 o 
  -4   8  12      981.97     1045.78     40.96 o 
  -3   8  12      186.42      184.24     10.44 o 
  -2   8  12     1231.45     1274.80     54.96 o 
  -1   8  12      299.46      341.77     30.93 o 
   0   8  12      481.65      537.35     17.75 o 
   1   8  12      561.48      609.61     32.38 o 
  -7   9  12      208.89      190.41     10.34 o 
  -6   9  12       71.92       78.66      7.55 o 
  -5   9  12      785.09      842.81     24.76 o 
  -4   9  12        2.33        1.10      4.77 o 
  -3   9  12      924.85      982.38     87.63 o 
  -2   9  12      211.38      206.82     15.09 o 
  -1   9  12      551.69      642.06     20.07 o 
   0   9  12      318.21      320.50     37.86 o 
  -6  10  12       97.15       87.66      8.02 o 
  -5  10  12       50.91       57.62      7.27 o 
  -4  10  12      304.62      323.85     33.42 o 
  -3  10  12       14.00       21.29      6.37 o 
  -2  10  12      309.14      351.47     23.28 o 
  -1  10  12       42.55       63.82     10.90 o 
  -4  11  12       25.62       31.81      6.75 o 
  -3  11  12        7.46        1.89      5.53 o 
  -2  11  12        6.37       13.64      6.62 o 
  -9   1  13      144.67      153.23     15.70 o 
  -8   1  13        9.95        8.33      5.43 o 
  -7   1  13      347.95      361.02     11.38 o 
  -6   1  13      252.88      260.80      7.46 o 
  -5   1  13       69.00       69.77      4.03 o 
  -4   1  13      617.58      609.71     11.80 o 
  -3   1  13       77.89       64.07      4.23 o 
  -2   1  13      590.09      565.68     24.18 o 
  -1   1  13       57.59       60.77      9.00 o 
   0   1  13      242.93      225.19     29.26 o 
   1   1  13       26.31       35.60      6.74 o 
   2   1  13       39.74       32.07      5.25 o 
  -9   2  13      105.23       91.84      9.52 o 
  -8   2  13      418.81      439.32     17.00 o 
  -7   2  13      535.90      507.46     13.49 o 
  -6   2  13      779.87      765.91     17.12 o 
  -5   2  13     1870.96     1873.52     28.87 o 
  -4   2  13      299.90      284.10      7.35 o 
  -3   2  13      785.36      756.64     19.56 o 
  -2   2  13       47.79       37.53      5.20 o 
  -1   2  13     1014.90      933.15     33.47 o 
   0   2  13      596.95      613.20     32.86 o 
   1   2  13      222.37      222.71      9.04 o 
   2   2  13      236.21      263.93     13.08 o 
  -9   3  13      111.54      116.81     10.19 o 
  -8   3  13      345.20      310.49     10.94 o 
  -7   3  13      320.68      359.17     11.29 o 
  -6   3  13     1384.45     1361.16     26.59 o 
  -5   3  13        9.42       16.15      3.57 o 
  -4   3  13     2589.30     2504.76     42.23 o 
  -3   3  13       29.90       35.45      4.50 o 
  -2   3  13     1801.03     1671.83     52.42 o 
  -1   3  13     1385.93     1411.29     80.47 o 
   0   3  13     1199.08     1235.79     74.07 o 
   1   3  13      364.12      369.92     19.90 o 
   2   3  13      227.33      234.06     12.30 o 
  -8   4  13      314.92      323.53     11.46 o 
  -7   4  13      151.07      131.76      7.15 o 
  -6   4  13      644.37      657.91     15.86 o 
  -5   4  13     1265.07     1220.91     23.38 o 
  -4   4  13       70.55       64.43      4.38 o 
  -3   4  13     1953.48     2212.01    361.26 o 
  -2   4  13      156.68      153.73     29.14 o 
  -1   4  13     2709.63     2762.05    215.13 o 
   0   4  13      779.71      784.29     50.32 o 
   1   4  13      488.60      486.46     13.66 o 
  -8   5  13      149.96      136.33     10.24 o 
  -7   5  13      818.82      822.24     19.35 o 
  -6   5  13        2.11        7.84      4.25 o 
  -5   5  13      240.11      240.60      9.87 o 
  -4   5  13      834.48      911.68     43.79 o 
  -3   5  13      974.10     1029.15     67.37 o 
  -2   5  13      660.04      690.73     51.80 o 
  -1   5  13        9.07       19.43      5.21 o 
   0   5  13      499.30      550.64     38.81 o 
   1   5  13        7.85        5.55      3.76 o 
  -8   6  13       71.63       69.10      6.60 o 
  -7   6  13        2.43       -0.28      3.94 o 
  -6   6  13      445.84      468.11     17.72 o 
  -5   6  13       39.80       35.41      4.14 o 
  -4   6  13      432.07      453.45     41.44 o 
  -3   6  13       48.08       65.16      6.56 o 
  -2   6  13      474.94      491.83     55.32 o 
  -1   6  13      176.01      204.67     28.17 o 
   0   6  13       33.03       33.93      4.57 o 
   1   6  13      198.21      196.83     14.99 o 
  -7   7  13      207.56      206.96     11.32 o 
  -6   7  13      281.36      288.99     10.85 o 
  -5   7  13       24.24       26.47      4.32 o 
  -4   7  13       95.13      102.67      7.78 o 
  -3   7  13      136.36      147.19     12.69 o 
  -2   7  13        1.88        5.63      4.73 o 
  -1   7  13       15.25        9.33      5.09 o 
   0   7  13      144.00      142.55     19.56 o 
  -7   8  13        6.67        8.88      5.71 o 
  -6   8  13        9.82        8.18      3.99 o 
  -5   8  13       52.82       53.13      6.66 o 
  -4   8  13       23.94       18.37      5.64 o 
  -3   8  13        3.13       -3.32      5.64 o 
  -2   8  13       36.66       44.89      6.67 o 
  -1   8  13      138.98      144.74     19.42 o 
   0   8  13        4.86        6.76      5.38 o 
  -6   9  13      120.51      124.22      8.72 o 
  -5   9  13      200.30      239.12     22.21 o 
  -4   9  13        3.62        0.54      4.85 o 
  -3   9  13        0.05        3.21      5.50 o 
  -2   9  13      441.60      423.09     22.58 o 
  -1   9  13        0.10       -4.04      5.07 o 
  -5  10  13      161.79      198.90     11.64 o 
  -4  10  13      105.56      115.76     16.51 o 
  -3  10  13       45.27       46.45      7.84 o 
  -2  10  13       10.64        5.86      6.46 o 
  -9   0  14      765.13      788.75     35.49 o 
  -8   0  14      877.22      989.09     40.01 o 
  -7   0  14     1158.22     1170.61     43.48 o 
  -6   0  14      517.18      497.43     15.62 o 
  -5   0  14     2646.03     2640.94     55.37 o 
  -4   0  14        2.55       11.34      7.88 o 
  -3   0  14     1057.19     1001.39     34.70 o 
  -2   0  14     1616.47     1525.58     49.12 o 
  -1   0  14     1816.27     1677.42     53.65 o 
   1   0  14       70.61       95.79     14.08 o 
  -9   1  14      246.34      301.95     18.64 o 
  -8   1  14      847.95      858.33     35.88 o 
  -7   1  14       87.72       65.98      5.45 o 
  -6   1  14     1760.95     1792.45     28.32 o 
  -5   1  14       30.30       29.62      3.34 o 
  -4   1  14     2193.46     2146.35     37.35 o 
  -3   1  14     1785.25     1769.60     38.87 o 
  -2   1  14     1238.13     1132.35     32.55 o 
  -1   1  14     1027.80      965.88     48.90 o 
   0   1  14      159.40      173.09     22.05 o 
   1   1  14      847.78     1013.97     29.73 o 
  -9   2  14       89.23       87.74      9.44 o 
  -8   2  14       93.32      121.31     11.15 o 
  -7   2  14      136.46      129.28      6.92 o 
  -6   2  14      424.02      383.17     11.31 o 
  -5   2  14     1348.71     1384.09     22.67 o 
  -4   2  14        7.80       11.88      3.26 o 
  -3   2  14      117.10      108.26      8.69 o 
  -2   2  14     1139.17     1051.56     26.03 o 
  -1   2  14      450.07      368.32     19.28 o 
   0   2  14      428.10      407.10     55.21 o 
   1   2  14       25.34       21.24      8.19 o 
  -8   3  14       59.14       56.90      6.76 o 
  -7   3  14       22.40       18.53      4.30 o 
  -6   3  14       14.93       15.26      3.88 o 
  -5   3  14       85.16       88.59      5.54 o 
  -4   3  14        6.94        4.31      3.63 o 
  -3   3  14      109.62      112.91     16.96 o 
  -2   3  14        7.70        5.97      4.85 o 
  -1   3  14        1.21        2.22      3.20 o 
   0   3  14        6.42        7.03      3.81 o 
   1   3  14        2.80        6.39      4.01 o 
  -8   4  14        7.22        1.27      4.06 o 
  -7   4  14      176.94      191.21      8.61 o 
  -6   4  14       56.01       47.90      4.97 o 
  -5   4  14        3.27        5.14      3.11 o 
  -4   4  14      121.79      104.14      9.33 o 
  -3   4  14      231.61      265.20     48.90 o 
  -2   4  14       18.39       26.84      5.66 o 
  -1   4  14       43.33       37.87      4.65 o 
   0   4  14      453.27      462.39     46.14 o 
   1   4  14       13.50       11.32      4.55 o 
  -8   5  14      237.79      236.58     10.15 o 
  -7   5  14       85.21       94.77      7.69 o 
  -6   5  14       87.00      101.46      7.55 o 
  -5   5  14       55.01       58.34      5.75 o 
  -4   5  14      282.33      317.22     19.00 o 
  -3   5  14      426.71      456.16     54.49 o 
  -2   5  14      196.17      225.40     20.79 o 
  -1   5  14      455.54      458.35     34.54 o 
   0   5  14        8.46       18.94      5.66 o 
  -8   6  14       51.45       64.07      9.28 o 
  -7   6  14      887.09      947.53     21.78 o 
  -6   6  14        1.97        5.27      3.57 o 
  -5   6  14      675.98      689.30     55.07 o 
  -4   6  14      152.44      170.73     13.22 o 
  -3   6  14     1634.18     1802.34    163.57 o 
  -2   6  14      359.46      383.87     21.32 o 
  -1   6  14      114.18      109.52     11.90 o 
   0   6  14      550.17      548.94     18.70 o 
  -7   7  14       41.26       57.05      7.23 o 
  -6   7  14      520.14      577.90     29.83 o 
  -5   7  14        3.82        0.91      4.46 o 
  -4   7  14      961.92     1021.11    105.26 o 
  -3   7  14      117.53      118.52     12.46 o 
  -2   7  14      193.94      217.21     29.51 o 
  -1   7  14      413.46      438.69     16.34 o 
   0   7  14       43.75       47.13      7.71 o 
  -6   8  14       13.03       11.54      5.32 o 
  -5   8  14       24.40       40.65      9.19 o 
  -4   8  14       12.43       17.43      8.07 o 
  -3   8  14      250.72      294.34     33.47 o 
  -2   8  14       82.87      120.81     23.89 o 
  -1   8  14       23.57       21.92      6.29 o 
  -5   9  14       35.29       41.28      6.82 o 
  -4   9  14       78.72       83.78      8.53 o 
  -3   9  14       33.01       35.10      7.28 o 
  -2   9  14       62.90       67.51     11.34 o 
  -8   1  15      314.50      325.09     14.63 o 
  -7   1  15       52.87       56.31      7.13 o 
  -6   1  15      326.50      320.95     10.43 o 
  -5   1  15      399.96      380.25      9.37 o 
  -4   1  15      328.47      300.38     14.87 o 
  -3   1  15      841.91      769.28     32.78 o 
  -2   1  15       52.50       52.51      5.93 o 
  -1   1  15      352.11      337.98     18.61 o 
   0   1  15        4.34        7.24      5.99 o 
  -8   2  15      178.96      166.26     11.05 o 
  -7   2  15      693.32      724.98     17.54 o 
  -6   2  15      177.93      183.79      8.12 o 
  -5   2  15      303.95      311.60      9.73 o 
  -4   2  15      607.18      600.90     27.61 o 
  -3   2  15      681.95      640.12     24.28 o 
  -2   2  15     1727.02     1587.31     36.47 o 
  -1   2  15       93.37      102.68     13.69 o 
   0   2  15      560.02      647.64     91.23 o 
  -8   3  15      254.53      315.73     26.51 o 
  -7   3  15       21.43       32.14      8.01 o 
  -6   3  15      524.39      565.86     14.59 o 
  -5   3  15      613.49      607.38     18.54 o 
  -4   3  15      510.69      504.15     13.02 o 
  -3   3  15     1365.54     1354.45     31.92 o 
  -2   3  15        0.71       -1.35      4.76 o 
  -1   3  15      680.79      799.63     95.93 o 
   0   3  15      103.48      110.78      7.22 o 
  -8   4  15      132.21      127.11      7.86 o 
  -7   4  15      915.50      917.24     21.00 o 
  -6   4  15      242.79      258.84      9.67 o 
  -5   4  15       10.50       19.61      6.76 o 
  -4   4  15      948.81      979.03     36.05 o 
  -3   4  15      189.88      212.45     73.54 o 
  -2   4  15     1025.50     1135.30    156.31 o 
  -1   4  15      188.94      212.23     23.75 o 
   0   4  15      435.10      501.91     68.65 o 
  -8   5  15      127.23      159.91      8.76 o 
  -7   5  15      159.56      162.85      8.49 o 
  -6   5  15      124.25      123.18      7.14 o 
  -5   5  15      470.55      510.30     35.96 o 
  -4   5  15        1.25        0.56      5.70 o 
  -3   5  15     1013.24     1147.07    252.09 o 
  -2   5  15       18.66       22.16      6.20 o 
  -1   5  15      165.78      155.32     14.89 o 
  -7   6  15      135.20      165.29      8.86 o 
  -6   6  15       98.26      106.35     11.68 o 
  -5   6  15       41.74       48.40     14.61 o 
  -4   6  15      307.46      361.75     52.86 o 
  -3   6  15       29.25       22.90      6.40 o 
  -2   6  15        2.18       11.67      8.63 o 
  -1   6  15      170.71      185.08     23.50 o 
  -6   7  15       18.40       21.40      8.10 o 
  -5   7  15       14.77       15.60      5.20 o 
  -4   7  15       77.72       99.36      9.39 o 
  -3   7  15        4.16        3.19      7.32 o 
  -2   7  15       15.37       11.94      5.63 o 
  -6   8  15       92.11       88.31      8.18 o 
  -5   8  15      424.73      488.63     38.59 o 
  -4   8  15       20.25       12.04      6.36 o 
  -3   8  15        2.42        7.38      7.71 o 
  -2   8  15      119.04      122.49     13.47 o 
  -8   0  16      181.64      210.40     17.16 o 
  -7   0  16        5.38        9.05      7.15 o 
  -6   0  16      983.23      987.47     40.15 o 
  -5   0  16      182.96      180.22     13.58 o 
  -4   0  16     1607.81     1472.04     48.28 o 
  -3   0  16      478.33      507.53     23.14 o 
  -2   0  16      916.72      887.55     34.03 o 
  -1   0  16       94.83       99.03     11.29 o 
  -8   1  16       59.15       78.49      8.89 o 
  -7   1  16      122.02      117.83      9.00 o 
  -6   1  16       21.41       19.35      4.31 o 
  -5   1  16     1592.72     1541.95     35.22 o 
  -4   1  16        8.77       10.35      5.50 o 
  -3   1  16      254.29      251.28     11.02 o 
  -2   1  16      612.91      607.46     31.71 o 
  -1   1  16      364.15      408.89    142.20 o 
  -8   2  16        6.26        8.85      5.91 o 
  -7   2  16       38.82       36.12      4.99 o 
  -6   2  16      330.69      340.93     21.57 o 
  -5   2  16       12.23       14.47      3.72 o 
  -4   2  16       61.02       57.51      6.10 o 
  -3   2  16      243.02      240.84     12.46 o 
  -2   2  16      114.54      106.35     11.34 o 
  -1   2  16      145.53      153.30     46.02 o 
  -8   3  16        7.13       15.58      6.36 o 
  -7   3  16        0.47        5.57      3.83 o 
  -6   3  16      125.65      140.29     14.81 o 
  -5   3  16      141.30      152.40      9.89 o 
  -4   3  16       12.94       12.42      6.76 o 
  -3   3  16       14.20       18.78      7.10 o 
  -2   3  16      180.82      211.07     73.18 o 
  -1   3  16       22.11       23.22      6.93 o 
  -7   4  16      178.01      175.59      8.81 o 
  -6   4  16       81.47      111.26     10.25 o 
  -5   4  16      198.65      227.25     21.93 o 
  -4   4  16      310.34      317.81     18.11 o 
  -3   4  16      101.47      142.75     34.20 o 
  -2   4  16        0.06       -0.34      5.68 o 
  -1   4  16        5.37       -1.40      5.53 o 
  -7   5  16      106.91      107.73      7.30 o 
  -6   5  16      342.12      367.89     15.53 o 
  -5   5  16       82.77      102.32     11.85 o 
  -4   5  16        5.26        7.38      6.26 o 
  -3   5  16      285.15      335.86    105.59 o 
  -2   5  16       18.20       14.70      6.31 o 
  -6   6  16       19.78       29.73      8.77 o 
  -5   6  16        9.09        7.29      4.97 o 
  -4   6  16      460.22      586.13    113.09 o 
  -3   6  16      117.96      123.05     22.80 o 
  -2   6  16       61.02       74.30     18.41 o 
  -5   7  16      418.58      438.78     34.65 o 
  -4   7  16      203.37      236.52     31.66 o 
  -3   7  16       85.02       87.91     12.18 o 
  -7   1  17       22.55       26.01      6.24 o 
  -6   1  17       11.94        8.33      5.70 o 
  -5   1  17        0.24       -0.32      3.81 o 
  -4   1  17      131.79      138.71      8.57 o 
  -3   1  17        9.48       10.37      4.43 o 
  -2   1  17       20.94       15.28      6.76 o 
  -7   2  17        1.00        3.68      3.86 o 
  -6   2  17      206.97      194.31     10.69 o 
  -5   2  17       53.66       62.03      7.94 o 
  -4   2  17       37.47       37.23      5.66 o 
  -3   2  17       36.58       34.38      5.77 o 
  -2   2  17       11.58       17.23     18.66 o 
  -7   3  17      358.84      373.42     15.31 o 
  -6   3  17       28.31       24.90      5.86 o 
  -5   3  17       72.45       64.10      9.61 o 
  -4   3  17      295.41      299.27     12.39 o 
  -3   3  17       41.93       46.77     34.17 o 
  -2   3  17       64.25       96.47     59.04 o 
  -7   4  17       68.82       69.52      7.90 o 
  -6   4  17       31.53       54.25      9.58 o 
  -5   4  17      273.62      296.96     18.55 o 
  -4   4  17       10.14       16.61     12.60 o 
  -3   4  17      438.82      611.27    283.76 o 
  -6   5  17      110.15      117.71     11.15 o 
  -5   5  17       21.91       32.36      8.83 o 
  -4   5  17      640.60      646.80     28.72 o 
  -3   5  17        0.53        6.31      6.16 o 
  -6   0  18      203.23      207.60     14.81 o 
  -5   0  18       98.74      115.62     11.74 o 
  -4   0  18      137.14      120.37     11.96 o 
  -3   0  18       13.11       11.68      7.04 o 
  -6   1  18      333.99      346.64     19.67 o 
  -5   1  18       12.42       14.26      4.77 o 
  -4   1  18        2.51        3.76      4.04 o 
  -3   1  18      216.67      221.19     13.97 o 
  -6   2  18       19.78       20.84      7.32 o 
  -5   2  18      268.85      291.55     12.43 o 
  -4   2  18       23.41       33.50      5.84 o 
  -6   3  18      145.32      128.08     12.69 o 
  -5   3  18        0.94        5.59      6.71 o 
  -4   3  18       40.11       49.12     10.06 o 
                                                 
